# Supplementary material for: Demonstration and imaging of cryogenic magneto-thermoelectric cooling in a van der Waals semimetal
Source: Nat Phys. 2024 Mar 8;20(6):976–83. doi: 10.1038/s41567-024-02417-z (PMC11178502; doi:10.1038/s41567-024-02417-z)
Supplement: Supplementary file 2 — Source data for Fig. 1j–l. [file 41567_2024_2417_MOESM2_ESM.csv]

Fig 1j								Fig. 1k			Fig. 1l
Current(uA)	TE(mK)	TJ(mK)	Current(uA)	Linear Fit TE	Current(uA)	Quadratic Fit TJ		B(T)	TJ(mK)		B	Exp20um	B	Exp10um	B	Exp5um	B	Sim1um	Sim50um	Sim20um	Sim10um	Sim5um
96	21.25909091	8.27	0	-0.141621212	0	-0.016139366		5	5.722614742		5	3.9322	5	7.221036227	5	4.808087271	0	-8.89E-04	1.04862492027665E-6	2.30785313315936E-5	4.74115626070024E-5	-1.47E-04
92.16	19.65909091	7.927727273	0.096096096	-0.133368976	0.096096096	-0.016123828		4.95	5.833523123		4.95	4.04576	4.75	6.815321841	4.95	4.867476795	0.5	0.345131212	0.273122943	0.641695434	0.926612758	1.012678404
88.32	17.95909091	7.511363636	0.192192192	-0.12511674	0.192192192	-0.016065588		4.9	5.775487053		4.9	4.0757	4.5	6.499016409	4.9	4.86596523	1	0.618121244	0.544980318	1.24111716	1.732706084	1.787399959
84.48	16.44090909	7.147272727	0.288288288	-0.116864504	0.288288288	-0.015964646		4.85	5.754375274		4.85	4.06488	4.25	6.207232491	4.85	4.829481759	1.5	0.82435899	0.809827778	1.796703005	2.446064121	2.412581912
80.64	14.99090909	6.795909091	0.384384384	-0.108612268	0.384384384	-0.015821004		4.8	5.689361518		4.8	4.06616	4	5.879800652	4.8	4.827829631	2	0.99325935	1.068770657	2.320851706	3.101850091	2.95878711
76.8	13.64090909	6.452727273	0.48048048	-0.100360033	0.48048048	-0.015634659		4.75	5.773391082		4.75	4.18058	3.75	5.646735303	4.75	4.941469741	2.5	1.182490427	1.323530515	2.825618327	3.724488383	3.464554492
72.96	12.35909091	6.11	0.576576577	-0.092107797	0.576576577	-0.015405614		4.7	5.706935197		4.7	4.17544	3.5	5.397099269	4.7	4.862744866	3	1.329666943	1.575648945	3.320701967	4.330283776	3.951852072
69.12	11.08181818	5.746363636	0.672672673	-0.083855561	0.672672673	-0.015133867		4.65	5.756704981		4.65	4.24786	3.25	4.90789194	4.65	4.90280976	3.5	1.473022026	1.826325134	3.812981989	4.929513224	4.433473853
65.28	9.872727273	5.404545455	0.768768769	-0.075603325	0.768768769	-0.014819418		4.6	5.621837663		4.6	4.2017	3	4.543009308	4.6	4.87509862	4	1.61499505	2.076410195	4.306591214	5.527843796	4.916635975
61.44	8.727272727	5.055	0.864864865	-0.067351089	0.864864865	-0.014462268		4.55	5.510691947		4.55	4.15832	2.75	4.125680179	4.55	4.863560521	4.5	1.756767868	2.326464495	4.804294198	6.128711154	5.406064415
57.6	7.645454545	4.714090909	0.960960961	-0.059098853	0.960960961	-0.014062417		4.5	5.331129811		4.5	4.08186	2.5	3.760076211	4.5	4.768729937	5	1.898819091	2.576816806	5.307940967	6.734150295	5.905050342
53.76	6.645454545	4.381363636	1.057057057	-0.050846617	1.057057057	-0.013619864		4.45	5.266675201		4.45	4.02694	2.25	3.424058156	4.45	4.803665755
49.92	5.718181818	4.075	1.153153153	-0.042594381	1.153153153	-0.01313461		4.4	5.049582164		4.4	3.92046	2	3.086219096	4.4	4.662024467
46.08	4.845454545	3.720454545	1.249249249	-0.034342145	1.249249249	-0.012606654		4.35	4.907873188		4.35	3.86218	1.75	2.750411728	4.35	4.683023064
42.24	4.041818182	3.395909091	1.345345345	-0.026089909	1.345345345	-0.012035997		4.3	4.875947279		4.3	3.86534	1.5	2.475245116	4.3	4.723857676
38.4	3.410909091	3.078181818	1.441441441	-0.017837673	1.441441441	-0.011422638		4.25	4.73556986		4.25	3.79872	1.25	2.079274138	4.25	4.590648937
34.56	2.743181818	2.769090909	1.537537538	-0.009585437	1.537537538	-0.010766578		4.2	4.67061856		4.2	3.79952	1	1.763312328	4.2	4.625029747
30.72	2.143181818	2.449545455	1.633633634	-0.001333201	1.633633634	-0.010067817		4.15	4.647656307		4.15	3.81036	0.875	1.534615015	4.15	4.629659574
26.88	1.680909091	2.135	1.72972973	0.006919034	1.72972973	-0.009326354		4.1	4.523601444		4.1	3.76196	0.75	1.377012866	4.1	4.642246
23.04	1.223636364	1.826363636	1.825825826	0.01517127	1.825825826	-0.008542189		4.05	4.454540945		4.05	3.74296	0.625	1.165385701	4.05	4.633424085
19.2	0.828181818	1.512727273	1.921921922	0.023423506	1.921921922	-0.007715323		4	4.291322999		4	3.66196	0.5	0.925892596	4	4.578837362
15.36	0.523636364	1.212727273	2.018018018	0.031675742	2.018018018	-0.006845756		3.95	4.184794253		3.95	3.62334	0.375	0.694748873	3.95	4.551434069
11.52	0.294545455	0.891090909	2.114114114	0.039927978	2.114114114	-0.005933488		3.9	4.198514889		3.9	3.68554	0.25	0.456137129	3.9	4.625077291
7.68	0.117227273	0.602136364	2.21021021	0.048180214	2.21021021	-0.004978517		3.85	4.061416992		3.85	3.59586	0.125	0.151939278	3.85	4.524539766
3.84	0.015281818	0.305045455	2.306306306	0.05643245	2.306306306	-0.003980846		3.8	3.96981098		3.8	3.60214			3.8	4.551070512
0	0	0	2.402402402	0.064684686	2.402402402	-0.002940473		3.75	3.923958089		3.75	3.57548			3.75	4.509783964
			2.498498498	0.072936922	2.498498498	-0.001857398		3.7	3.882039683		3.7	3.59908			3.7	4.496566445
			2.594594595	0.081189158	2.594594595	-7.32E-04		3.65	3.851297148		3.65	3.63698			3.65	4.512494701
			2.690690691	0.089441394	2.690690691	4.36854848319068E-4		3.6	3.741476493		3.6	3.5777			3.6	4.437396465
			2.786786787	0.09769363	2.786786787	0.001648034		3.55	3.670357762		3.55	3.51416			3.55	4.281961832
			2.882882883	0.105945865	2.882882883	0.002901914		3.5	3.48482174		3.5	3.4525			3.5	4.420951705
			2.978978979	0.114198101	2.978978979	0.004198495		3.45	3.426418409		3.45	3.52188			3.45	4.324334031
			3.075075075	0.122450337	3.075075075	0.005537779		3.4	3.384244746		3.4	3.56904			3.4	4.256856171
			3.171171171	0.130702573	3.171171171	0.006919763		3.35	3.403676213		3.35	3.63746			3.35	4.233812585
			3.267267267	0.138954809	3.267267267	0.008344449		3.3	3.395922362		3.3	3.62476			3.3	4.252807799
			3.363363363	0.147207045	3.363363363	0.009811836		3.25	3.245700239		3.25	3.51684			3.25	4.238811361
			3.459459459	0.155459281	3.459459459	0.011321925		3.2	3.211509864		3.2	3.49576			3.2	4.125903611
			3.555555556	0.163711517	3.555555556	0.012874716		3.15	2.948130733		3.15	3.30992			3.15	3.906064644
			3.651651652	0.171963753	3.651651652	0.014470207		3.1	2.97535774		3.1	3.35502			3.1	3.961312737
			3.747747748	0.180215989	3.747747748	0.0161084		3.05	2.922604031		3.05	3.31666			3.05	3.90414726
			3.843843844	0.188468225	3.843843844	0.017789295		3	2.821858622		3	3.27584			3	3.856972088
			3.93993994	0.196720461	3.93993994	0.019512891		2.95	2.748678575		2.95	3.24082			2.95	3.836714196
			4.036036036	0.204972696	4.036036036	0.021279189		2.9	2.68755884		2.9	3.211			2.9	3.849179666
			4.132132132	0.213224932	4.132132132	0.023088188		2.85	2.622796866		2.85	3.17268			2.85	3.799301532
			4.228228228	0.221477168	4.228228228	0.024939888		2.8	2.436076498		2.8	3.04286			2.8	3.571963253
			4.324324324	0.229729404	4.324324324	0.02683429		2.75	2.446347395		2.75	2.98994			2.75	3.592442183
			4.42042042	0.23798164	4.42042042	0.028771393		2.7	2.622035256		2.7	3.1338			2.7	3.922729911
			4.516516517	0.246233876	4.516516517	0.030751198		2.65	2.262136162		2.65	2.9181			2.65	3.524275664
			4.612612613	0.254486112	4.612612613	0.032773704		2.6	2.646378925		2.6	2.95028			2.6	3.772795334
			4.708708709	0.262738348	4.708708709	0.034838911		2.55	2.234782395		2.55	2.87076			2.55	3.589822183
			4.804804805	0.270990584	4.804804805	0.03694682		2.5	2.034213373		2.5	2.77896			2.5	3.280235668
			4.900900901	0.27924282	4.900900901	0.039097431		2.45	1.960283192		2.45	2.70314			2.45	3.329077461
			4.996996997	0.287495056	4.996996997	0.041290743		2.4	2.094161345		2.4	2.92824			2.4	3.546130268
			5.093093093	0.295747292	5.093093093	0.043526756		2.35	1.825624463		2.35	2.64062			2.35	3.20818224
			5.189189189	0.303999527	5.189189189	0.045805471		2.3	1.828947007		2.3	2.60082			2.3	3.155483529
			5.285285285	0.312251763	5.285285285	0.048126887		2.25	1.708651239		2.25	2.54022			2.25	3.093702982
			5.381381381	0.320503999	5.381381381	0.050491005		2.2	1.676409641		2.2	2.52256			2.2	3.069052025
			5.477477477	0.328756235	5.477477477	0.052897824		2.15	1.503387889		2.15	2.34854			2.15	2.844740949
			5.573573574	0.337008471	5.573573574	0.055347344		2.1	1.518183768		2.1	2.42702			2.1	2.950853511
			5.66966967	0.345260707	5.66966967	0.057839566		2.05	1.463782023		2.05	2.34624			2.05	2.883168941
			5.765765766	0.353512943	5.765765766	0.060374489		2	1.384123419		2	2.3287			2	2.857545123
			5.861861862	0.361765179	5.861861862	0.062952114		1.95	1.396977677		1.95	2.40974			1.95	2.946776768
			5.957957958	0.370017415	5.957957958	0.065572441		1.9	1.294682182		1.9	2.21198			1.9	2.72156106
			6.054054054	0.378269651	6.054054054	0.068235468		1.85	1.189888736		1.85	2.1194			1.85	2.563788384
			6.15015015	0.386521887	6.15015015	0.070941197		1.8	1.165615371		1.8	2.12088			1.8	2.579154088
			6.246246246	0.394774123	6.246246246	0.073689628		1.75	1.10581653		1.75	2.0805			1.75	2.506569347
			6.342342342	0.403026359	6.342342342	0.07648076		1.7	1.070751176		1.7	2.02852			1.7	2.499094368
			6.438438438	0.411278594	6.438438438	0.079314594		1.65	1.013563024		1.65	2.01256			1.65	2.433800002
			6.534534535	0.41953083	6.534534535	0.082191128		1.6	0.925538298		1.6	1.92438			1.6	2.361660309
			6.630630631	0.427783066	6.630630631	0.085110365		1.55	0.856490483		1.55	1.82146			1.55	2.292211449
			6.726726727	0.436035302	6.726726727	0.088072303		1.5	0.823400981		1.5	1.79678			1.5	2.226232282
			6.822822823	0.444287538	6.822822823	0.091076942		1.45	0.788624349		1.45	1.72258			1.45	2.146389453
			6.918918919	0.452539774	6.918918919	0.094124282		1.4	0.709204316		1.4	1.62608			1.4	2.043766131
			7.015015015	0.46079201	7.015015015	0.097214325		1.35	0.7075717		1.35	1.63536			1.35	2.000501556
			7.111111111	0.469044246	7.111111111	0.100347068		1.3	0.675622079		1.3	1.5773			1.3	1.930288549
			7.207207207	0.477296482	7.207207207	0.103522513		1.25	0.607904585		1.25	1.49704			1.25	1.817223669
			7.303303303	0.485548718	7.303303303	0.10674066		1.2	0.559127039		1.2	1.41352			1.2	1.663559999
			7.399399399	0.493800954	7.399399399	0.110001507		1.15	0.526339411		1.15	1.38			1.15	1.647615968
			7.495495495	0.50205319	7.495495495	0.113305057		1.1	0.489802197		1.1	1.3513			1.1	1.612912519
			7.591591592	0.510305425	7.591591592	0.116651307		1.05	0.480431956		1.05	1.292			1.05	1.565149329
			7.687687688	0.518557661	7.687687688	0.12004026		0.95	0.40071272		0.95	1.1647			0.95	1.506112094
			7.783783784	0.526809897	7.783783784	0.123471913		0.9	0.361328337		0.9	1.07978			0.9	1.405096552
			7.87987988	0.535062133	7.87987988	0.126946268		0.85	0.335366759		0.85	1.06212			0.85	1.342047699
			7.975975976	0.543314369	7.975975976	0.130463325		0.8	0.327387875		0.8	1.03484			0.8	1.227231643
			8.072072072	0.551566605	8.072072072	0.134023083		0.75	0.299601196		0.75	0.96166			0.75	1.165004631
			8.168168168	0.559818841	8.168168168	0.137625542		0.7	0.228447297		0.7	0.87252			0.7	1.11977382
			8.264264264	0.568071077	8.264264264	0.141270703		0.65	0.23952909		0.65	0.79524			0.65	0.984804358
			8.36036036	0.576323313	8.36036036	0.144958565		0.6	0.210024841		0.6	0.7255			0.6	0.91325892
			8.456456456	0.584575549	8.456456456	0.148689129		0.55	0.18782856		0.55	0.66636			0.55	0.814405871
			8.552552553	0.592827785	8.552552553	0.152462394		0.5	0.163363238		0.5	0.62838			0.5	0.697684461
			8.648648649	0.601080021	8.648648649	0.156278361		0.45	0.14652843		0.45	0.56516			0.45	0.651980308
			8.744744745	0.609332256	8.744744745	0.160137029		0.4	0.110991511		0.4	0.4764			0.4	0.641433699
			8.840840841	0.617584492	8.840840841	0.164038398		0.35	0.117289259		0.35	0.4038			0.35	0.468634972
			8.936936937	0.625836728	8.936936937	0.167982469		0.3	0.103270308		0.3	0.35222			0.3	0.397733221
			9.033033033	0.634088964	9.033033033	0.171969241		0.25	0.083993067		0.25	0.2902			0.25	0.355360507
			9.129129129	0.6423412	9.129129129	0.175998715		0.2	0.074426458		0.2	0.22904			0.2	0.28700503
			9.225225225	0.650593436	9.225225225	0.18007089		0.15	0.067385569		0.15	0.15988			0.15	0.206896476
			9.321321321	0.658845672	9.321321321	0.184185767		0.1	0.072570462		0.1	0.0939			0.1	0.11989984
			9.417417417	0.667097908	9.417417417	0.188343345		0.05	0.042875787		0.05	0.03888			0.05	0.062377496
			9.513513514	0.675350144	9.513513514	0.192543625		0	0.066119321		0	0
			9.60960961	0.68360238	9.60960961	0.196786606
			9.705705706	0.691854616	9.705705706	0.201072288
			9.801801802	0.700106852	9.801801802	0.205400672
			9.897897898	0.708359088	9.897897898	0.209771757
			9.993993994	0.716611323	9.993993994	0.214185544
			10.09009009	0.724863559	10.09009009	0.218642032
			10.18618619	0.733115795	10.18618619	0.223141222
			10.28228228	0.741368031	10.28228228	0.227683113
			10.37837838	0.749620267	10.37837838	0.232267705
			10.47447447	0.757872503	10.47447447	0.236894999
			10.57057057	0.766124739	10.57057057	0.241564995
			10.66666667	0.774376975	10.66666667	0.246277692
			10.76276276	0.782629211	10.76276276	0.25103309
			10.85885886	0.790881447	10.85885886	0.255831189
			10.95495495	0.799133683	10.95495495	0.260671991
			11.05105105	0.807385919	11.05105105	0.265555493
			11.14714715	0.815638154	11.14714715	0.270481697
			11.24324324	0.82389039	11.24324324	0.275450603
			11.33933934	0.832142626	11.33933934	0.28046221
			11.43543544	0.840394862	11.43543544	0.285516518
			11.53153153	0.848647098	11.53153153	0.290613528
			11.62762763	0.856899334	11.62762763	0.295753239
			11.72372372	0.86515157	11.72372372	0.300935651
			11.81981982	0.873403806	11.81981982	0.306160766
			11.91591592	0.881656042	11.91591592	0.311428581
			12.01201201	0.889908278	12.01201201	0.316739098
			12.10810811	0.898160514	12.10810811	0.322092316
			12.2042042	0.90641275	12.2042042	0.327488236
			12.3003003	0.914664985	12.3003003	0.332926858
			12.3963964	0.922917221	12.3963964	0.33840818
			12.49249249	0.931169457	12.49249249	0.343932205
			12.58858859	0.939421693	12.58858859	0.34949893
			12.68468468	0.947673929	12.68468468	0.355108357
			12.78078078	0.955926165	12.78078078	0.360760486
			12.87687688	0.964178401	12.87687688	0.366455316
			12.97297297	0.972430637	12.97297297	0.372192847
			13.06906907	0.980682873	13.06906907	0.37797308
			13.16516517	0.988935109	13.16516517	0.383796014
			13.26126126	0.997187345	13.26126126	0.38966165
			13.35735736	1.005439581	13.35735736	0.395569987
			13.45345345	1.013691817	13.45345345	0.401521025
			13.54954955	1.021944052	13.54954955	0.407514765
			13.64564565	1.030196288	13.64564565	0.413551207
			13.74174174	1.038448524	13.74174174	0.41963035
			13.83783784	1.04670076	13.83783784	0.425752194
			13.93393393	1.054952996	13.93393393	0.43191674
			14.03003003	1.063205232	14.03003003	0.438123987
			14.12612613	1.071457468	14.12612613	0.444373936
			14.22222222	1.079709704	14.22222222	0.450666586
			14.31831832	1.08796194	14.31831832	0.457001937
			14.41441441	1.096214176	14.41441441	0.46337999
			14.51051051	1.104466412	14.51051051	0.469800745
			14.60660661	1.112718648	14.60660661	0.4762642
			14.7027027	1.120970883	14.7027027	0.482770358
			14.7987988	1.129223119	14.7987988	0.489319216
			14.89489489	1.137475355	14.89489489	0.495910777
			14.99099099	1.145727591	14.99099099	0.502545038
			15.08708709	1.153979827	15.08708709	0.509222001
			15.18318318	1.162232063	15.18318318	0.515941666
			15.27927928	1.170484299	15.27927928	0.522704032
			15.37537538	1.178736535	15.37537538	0.529509099
			15.47147147	1.186988771	15.47147147	0.536356868
			15.56756757	1.195241007	15.56756757	0.543247338
			15.66366366	1.203493243	15.66366366	0.55018051
			15.75975976	1.211745479	15.75975976	0.557156383
			15.85585586	1.219997714	15.85585586	0.564174957
			15.95195195	1.22824995	15.95195195	0.571236233
			16.04804805	1.236502186	16.04804805	0.578340211
			16.14414414	1.244754422	16.14414414	0.58548689
			16.24024024	1.253006658	16.24024024	0.59267627
			16.33633634	1.261258894	16.33633634	0.599908352
			16.43243243	1.26951113	16.43243243	0.607183135
			16.52852853	1.277763366	16.52852853	0.614500619
			16.62462462	1.286015602	16.62462462	0.621860805
			16.72072072	1.294267838	16.72072072	0.629263693
			16.81681682	1.302520074	16.81681682	0.636709282
			16.91291291	1.31077231	16.91291291	0.644197572
			17.00900901	1.319024546	17.00900901	0.651728564
			17.10510511	1.327276781	17.10510511	0.659302257
			17.2012012	1.335529017	17.2012012	0.666918652
			17.2972973	1.343781253	17.2972973	0.674577748
			17.39339339	1.352033489	17.39339339	0.682279546
			17.48948949	1.360285725	17.48948949	0.690024045
			17.58558559	1.368537961	17.58558559	0.697811245
			17.68168168	1.376790197	17.68168168	0.705641147
			17.77777778	1.385042433	17.77777778	0.713513751
			17.87387387	1.393294669	17.87387387	0.721429055
			17.96996997	1.401546905	17.96996997	0.729387062
			18.06606607	1.409799141	18.06606607	0.737387769
			18.16216216	1.418051377	18.16216216	0.745431178
			18.25825826	1.426303612	18.25825826	0.753517289
			18.35435435	1.434555848	18.35435435	0.761646101
			18.45045045	1.442808084	18.45045045	0.769817614
			18.54654655	1.45106032	18.54654655	0.778031829
			18.64264264	1.459312556	18.64264264	0.786288745
			18.73873874	1.467564792	18.73873874	0.794588363
			18.83483483	1.475817028	18.83483483	0.802930682
			18.93093093	1.484069264	18.93093093	0.811315703
			19.02702703	1.4923215	19.02702703	0.819743425
			19.12312312	1.500573736	19.12312312	0.828213849
			19.21921922	1.508825972	19.21921922	0.836726974
			19.31531532	1.517078208	19.31531532	0.8452828
			19.41141141	1.525330443	19.41141141	0.853881328
			19.50750751	1.533582679	19.50750751	0.862522557
			19.6036036	1.541834915	19.6036036	0.871206488
			19.6996997	1.550087151	19.6996997	0.87993312
			19.7957958	1.558339387	19.7957958	0.888702453
			19.89189189	1.566591623	19.89189189	0.897514488
			19.98798799	1.574843859	19.98798799	0.906369225
			20.08408408	1.583096095	20.08408408	0.915266663
			20.18018018	1.591348331	20.18018018	0.924206802
			20.27627628	1.599600567	20.27627628	0.933189643
			20.37237237	1.607852803	20.37237237	0.942215185
			20.46846847	1.616105039	20.46846847	0.951283429
			20.56456456	1.624357275	20.56456456	0.960394374
			20.66066066	1.63260951	20.66066066	0.96954802
			20.75675676	1.640861746	20.75675676	0.978744368
			20.85285285	1.649113982	20.85285285	0.987983418
			20.94894895	1.657366218	20.94894895	0.997265169
			21.04504505	1.665618454	21.04504505	1.006589621
			21.14114114	1.67387069	21.14114114	1.015956775
			21.23723724	1.682122926	21.23723724	1.02536663
			21.33333333	1.690375162	21.33333333	1.034819186
			21.42942943	1.698627398	21.42942943	1.044314444
			21.52552553	1.706879634	21.52552553	1.053852404
			21.62162162	1.71513187	21.62162162	1.063433065
			21.71771772	1.723384106	21.71771772	1.073056427
			21.81381381	1.731636341	21.81381381	1.082722491
			21.90990991	1.739888577	21.90990991	1.092431256
			22.00600601	1.748140813	22.00600601	1.102182723
			22.1021021	1.756393049	22.1021021	1.111976891
			22.1981982	1.764645285	22.1981982	1.121813761
			22.29429429	1.772897521	22.29429429	1.131693332
			22.39039039	1.781149757	22.39039039	1.141615604
			22.48648649	1.789401993	22.48648649	1.151580578
			22.58258258	1.797654229	22.58258258	1.161588253
			22.67867868	1.805906465	22.67867868	1.17163863
			22.77477477	1.814158701	22.77477477	1.181731708
			22.87087087	1.822410937	22.87087087	1.191867488
			22.96696697	1.830663172	22.96696697	1.202045969
			23.06306306	1.838915408	23.06306306	1.212267151
			23.15915916	1.847167644	23.15915916	1.222531035
			23.25525526	1.85541988	23.25525526	1.232837621
			23.35135135	1.863672116	23.35135135	1.243186908
			23.44744745	1.871924352	23.44744745	1.253578896
			23.54354354	1.880176588	23.54354354	1.264013586
			23.63963964	1.888428824	23.63963964	1.274490977
			23.73573574	1.89668106	23.73573574	1.285011069
			23.83183183	1.904933296	23.83183183	1.295573863
			23.92792793	1.913185532	23.92792793	1.306179359
			24.02402402	1.921437768	24.02402402	1.316827556
			24.12012012	1.929690004	24.12012012	1.327518454
			24.21621622	1.937942239	24.21621622	1.338252054
			24.31231231	1.946194475	24.31231231	1.349028355
			24.40840841	1.954446711	24.40840841	1.359847358
			24.5045045	1.962698947	24.5045045	1.370709062
			24.6006006	1.970951183	24.6006006	1.381613468
			24.6966967	1.979203419	24.6966967	1.392560575
			24.79279279	1.987455655	24.79279279	1.403550383
			24.88888889	1.995707891	24.88888889	1.414582893
			24.98498498	2.003960127	24.98498498	1.425658104
			25.08108108	2.012212363	25.08108108	1.436776017
			25.17717718	2.020464599	25.17717718	1.447936631
			25.27327327	2.028716835	25.27327327	1.459139947
			25.36936937	2.03696907	25.36936937	1.470385964
			25.46546547	2.045221306	25.46546547	1.481674682
			25.56156156	2.053473542	25.56156156	1.493006102
			25.65765766	2.061725778	25.65765766	1.504380224
			25.75375375	2.069978014	25.75375375	1.515797046
			25.84984985	2.07823025	25.84984985	1.527256571
			25.94594595	2.086482486	25.94594595	1.538758796
			26.04204204	2.094734722	26.04204204	1.550303724
			26.13813814	2.102986958	26.13813814	1.561891352
			26.23423423	2.111239194	26.23423423	1.573521682
			26.33033033	2.11949143	26.33033033	1.585194714
			26.42642643	2.127743666	26.42642643	1.596910447
			26.52252252	2.135995901	26.52252252	1.608668881
			26.61861862	2.144248137	26.61861862	1.620470017
			26.71471471	2.152500373	26.71471471	1.632313854
			26.81081081	2.160752609	26.81081081	1.644200393
			26.90690691	2.169004845	26.90690691	1.656129633
			27.003003	2.177257081	27.003003	1.668101574
			27.0990991	2.185509317	27.0990991	1.680116217
			27.1951952	2.193761553	27.1951952	1.692173562
			27.29129129	2.202013789	27.29129129	1.704273608
			27.38738739	2.210266025	27.38738739	1.716416355
			27.48348348	2.218518261	27.48348348	1.728601804
			27.57957958	2.226770497	27.57957958	1.740829954
			27.67567568	2.235022733	27.67567568	1.753100805
			27.77177177	2.243274968	27.77177177	1.765414358
			27.86786787	2.251527204	27.86786787	1.777770613
			27.96396396	2.25977944	27.96396396	1.790169569
			28.06006006	2.268031676	28.06006006	1.802611226
			28.15615616	2.276283912	28.15615616	1.815095585
			28.25225225	2.284536148	28.25225225	1.827622645
			28.34834835	2.292788384	28.34834835	1.840192407
			28.44444444	2.30104062	28.44444444	1.85280487
			28.54054054	2.309292856	28.54054054	1.865460035
			28.63663664	2.317545092	28.63663664	1.878157901
			28.73273273	2.325797328	28.73273273	1.890898468
			28.82882883	2.334049564	28.82882883	1.903681737
			28.92492492	2.342301799	28.92492492	1.916507707
			29.02102102	2.350554035	29.02102102	1.929376379
			29.11711712	2.358806271	29.11711712	1.942287752
			29.21321321	2.367058507	29.21321321	1.955241827
			29.30930931	2.375310743	29.30930931	1.968238603
			29.40540541	2.383562979	29.40540541	1.981278081
			29.5015015	2.391815215	29.5015015	1.99436026
			29.5975976	2.400067451	29.5975976	2.00748514
			29.69369369	2.408319687	29.69369369	2.020652722
			29.78978979	2.416571923	29.78978979	2.033863005
			29.88588589	2.424824159	29.88588589	2.04711599
			29.98198198	2.433076395	29.98198198	2.060411676
			30.07807808	2.44132863	30.07807808	2.073750064
			30.17417417	2.449580866	30.17417417	2.087131153
			30.27027027	2.457833102	30.27027027	2.100554943
			30.36636637	2.466085338	30.36636637	2.114021435
			30.46246246	2.474337574	30.46246246	2.127530629
			30.55855856	2.48258981	30.55855856	2.141082523
			30.65465465	2.490842046	30.65465465	2.15467712
			30.75075075	2.499094282	30.75075075	2.168314417
			30.84684685	2.507346518	30.84684685	2.181994416
			30.94294294	2.515598754	30.94294294	2.195717117
			31.03903904	2.52385099	31.03903904	2.209482519
			31.13513514	2.532103226	31.13513514	2.223290622
			31.23123123	2.540355462	31.23123123	2.237141427
			31.32732733	2.548607697	31.32732733	2.251034934
			31.42342342	2.556859933	31.42342342	2.264971141
			31.51951952	2.565112169	31.51951952	2.278950051
			31.61561562	2.573364405	31.61561562	2.292971661
			31.71171171	2.581616641	31.71171171	2.307035973
			31.80780781	2.589868877	31.80780781	2.321142987
			31.9039039	2.598121113	31.9039039	2.335292702
			32	2.606373349	32	2.349485118
			32.0960961	2.614625585	32.0960961	2.363720236
			32.19219219	2.622877821	32.19219219	2.377998055
			32.28828829	2.631130057	32.28828829	2.392318576
			32.38438438	2.639382293	32.38438438	2.406681798
			32.48048048	2.647634528	32.48048048	2.421087722
			32.57657658	2.655886764	32.57657658	2.435536347
			32.67267267	2.664139	32.67267267	2.450027673
			32.76876877	2.672391236	32.76876877	2.464561701
			32.86486486	2.680643472	32.86486486	2.479138431
			32.96096096	2.688895708	32.96096096	2.493757861
			33.05705706	2.697147944	33.05705706	2.508419994
			33.15315315	2.70540018	33.15315315	2.523124827
			33.24924925	2.713652416	33.24924925	2.537872363
			33.34534535	2.721904652	33.34534535	2.552662599
			33.44144144	2.730156888	33.44144144	2.567495537
			33.53753754	2.738409124	33.53753754	2.582371176
			33.63363363	2.746661359	33.63363363	2.597289517
			33.72972973	2.754913595	33.72972973	2.61225056
			33.82582583	2.763165831	33.82582583	2.627254303
			33.92192192	2.771418067	33.92192192	2.642300749
			34.01801802	2.779670303	34.01801802	2.657389895
			34.11411411	2.787922539	34.11411411	2.672521743
			34.21021021	2.796174775	34.21021021	2.687696293
			34.30630631	2.804427011	34.30630631	2.702913544
			34.4024024	2.812679247	34.4024024	2.718173496
			34.4984985	2.820931483	34.4984985	2.73347615
			34.59459459	2.829183719	34.59459459	2.748821505
			34.69069069	2.837435955	34.69069069	2.764209562
			34.78678679	2.845688191	34.78678679	2.77964032
			34.88288288	2.853940426	34.88288288	2.79511378
			34.97897898	2.862192662	34.97897898	2.810629941
			35.07507508	2.870444898	35.07507508	2.826188803
			35.17117117	2.878697134	35.17117117	2.841790367
			35.26726727	2.88694937	35.26726727	2.857434632
			35.36336336	2.895201606	35.36336336	2.873121599
			35.45945946	2.903453842	35.45945946	2.888851268
			35.55555556	2.911706078	35.55555556	2.904623637
			35.65165165	2.919958314	35.65165165	2.920438708
			35.74774775	2.92821055	35.74774775	2.936296481
			35.84384384	2.936462786	35.84384384	2.952196955
			35.93993994	2.944715022	35.93993994	2.96814013
			36.03603604	2.952967257	36.03603604	2.984126007
			36.13213213	2.961219493	36.13213213	3.000154585
			36.22822823	2.969471729	36.22822823	3.016225865
			36.32432432	2.977723965	36.32432432	3.032339846
			36.42042042	2.985976201	36.42042042	3.048496529
			36.51651652	2.994228437	36.51651652	3.064695913
			36.61261261	3.002480673	36.61261261	3.080937999
			36.70870871	3.010732909	36.70870871	3.097222785
			36.8048048	3.018985145	36.8048048	3.113550274
			36.9009009	3.027237381	36.9009009	3.129920464
			36.996997	3.035489617	36.996997	3.146333355
			37.09309309	3.043741853	37.09309309	3.162788948
			37.18918919	3.051994088	37.18918919	3.179287242
			37.28528529	3.060246324	37.28528529	3.195828237
			37.38138138	3.06849856	37.38138138	3.212411934
			37.47747748	3.076750796	37.47747748	3.229038333
			37.57357357	3.085003032	37.57357357	3.245707433
			37.66966967	3.093255268	37.66966967	3.262419234
			37.76576577	3.101507504	37.76576577	3.279173737
			37.86186186	3.10975974	37.86186186	3.295970941
			37.95795796	3.118011976	37.95795796	3.312810847
			38.05405405	3.126264212	38.05405405	3.329693454
			38.15015015	3.134516448	38.15015015	3.346618762
			38.24624625	3.142768684	38.24624625	3.363586772
			38.34234234	3.15102092	38.34234234	3.380597484
			38.43843844	3.159273155	38.43843844	3.397650897
			38.53453453	3.167525391	38.53453453	3.414747011
			38.63063063	3.175777627	38.63063063	3.431885827
			38.72672673	3.184029863	38.72672673	3.449067344
			38.82282282	3.192282099	38.82282282	3.466291562
			38.91891892	3.200534335	38.91891892	3.483558482
			39.01501502	3.208786571	39.01501502	3.500868104
			39.11111111	3.217038807	39.11111111	3.518220427
			39.20720721	3.225291043	39.20720721	3.535615451
			39.3033033	3.233543279	39.3033033	3.553053177
			39.3993994	3.241795515	39.3993994	3.570533604
			39.4954955	3.250047751	39.4954955	3.588056733
			39.59159159	3.258299986	39.59159159	3.605622563
			39.68768769	3.266552222	39.68768769	3.623231095
			39.78378378	3.274804458	39.78378378	3.640882328
			39.87987988	3.283056694	39.87987988	3.658576262
			39.97597598	3.29130893	39.97597598	3.676312898
			40.07207207	3.299561166	40.07207207	3.694092235
			40.16816817	3.307813402	40.16816817	3.711914274
			40.26426426	3.316065638	40.26426426	3.729779014
			40.36036036	3.324317874	40.36036036	3.747686456
			40.45645646	3.33257011	40.45645646	3.765636599
			40.55255255	3.340822346	40.55255255	3.783629444
			40.64864865	3.349074582	40.64864865	3.80166499
			40.74474474	3.357326817	40.74474474	3.819743237
			40.84084084	3.365579053	40.84084084	3.837864186
			40.93693694	3.373831289	40.93693694	3.856027836
			41.03303303	3.382083525	41.03303303	3.874234188
			41.12912913	3.390335761	41.12912913	3.892483241
			41.22522523	3.398587997	41.22522523	3.910774996
			41.32132132	3.406840233	41.32132132	3.929109452
			41.41741742	3.415092469	41.41741742	3.947486609
			41.51351351	3.423344705	41.51351351	3.965906468
			41.60960961	3.431596941	41.60960961	3.984369028
			41.70570571	3.439849177	41.70570571	4.00287429
			41.8018018	3.448101413	41.8018018	4.021422253
			41.8978979	3.456353649	41.8978979	4.040012918
			41.99399399	3.464605884	41.99399399	4.058646284
			42.09009009	3.47285812	42.09009009	4.077322352
			42.18618619	3.481110356	42.18618619	4.096041121
			42.28228228	3.489362592	42.28228228	4.114802591
			42.37837838	3.497614828	42.37837838	4.133606763
			42.47447447	3.505867064	42.47447447	4.152453636
			42.57057057	3.5141193	42.57057057	4.171343211
			42.66666667	3.522371536	42.66666667	4.190275487
			42.76276276	3.530623772	42.76276276	4.209250465
			42.85885886	3.538876008	42.85885886	4.228268144
			42.95495495	3.547128244	42.95495495	4.247328525
			43.05105105	3.55538048	43.05105105	4.266431607
			43.14714715	3.563632715	43.14714715	4.28557739
			43.24324324	3.571884951	43.24324324	4.304765875
			43.33933934	3.580137187	43.33933934	4.323997061
			43.43543544	3.588389423	43.43543544	4.343270949
			43.53153153	3.596641659	43.53153153	4.362587538
			43.62762763	3.604893895	43.62762763	4.381946828
			43.72372372	3.613146131	43.72372372	4.401348821
			43.81981982	3.621398367	43.81981982	4.420793514
			43.91591592	3.629650603	43.91591592	4.440280909
			44.01201201	3.637902839	44.01201201	4.459811005
			44.10810811	3.646155075	44.10810811	4.479383803
			44.2042042	3.654407311	44.2042042	4.498999302
			44.3003003	3.662659546	44.3003003	4.518657503
			44.3963964	3.670911782	44.3963964	4.538358405
			44.49249249	3.679164018	44.49249249	4.558102009
			44.58858859	3.687416254	44.58858859	4.577888314
			44.68468468	3.69566849	44.68468468	4.59771732
			44.78078078	3.703920726	44.78078078	4.617589028
			44.87687688	3.712172962	44.87687688	4.637503437
			44.97297297	3.720425198	44.97297297	4.657460548
			45.06906907	3.728677434	45.06906907	4.67746036
			45.16516517	3.73692967	45.16516517	4.697502874
			45.26126126	3.745181906	45.26126126	4.717588089
			45.35735736	3.753434142	45.35735736	4.737716005
			45.45345345	3.761686378	45.45345345	4.757886623
			45.54954955	3.769938613	45.54954955	4.778099943
			45.64564565	3.778190849	45.64564565	4.798355963
			45.74174174	3.786443085	45.74174174	4.818654686
			45.83783784	3.794695321	45.83783784	4.838996109
			45.93393393	3.802947557	45.93393393	4.859380235
			46.03003003	3.811199793	46.03003003	4.879807061
			46.12612613	3.819452029	46.12612613	4.900276589
			46.22222222	3.827704265	46.22222222	4.920788819
			46.31831832	3.835956501	46.31831832	4.94134375
			46.41441441	3.844208737	46.41441441	4.961941382
			46.51051051	3.852460973	46.51051051	4.982581716
			46.60660661	3.860713209	46.60660661	5.003264751
			46.7027027	3.868965444	46.7027027	5.023990488
			46.7987988	3.87721768	46.7987988	5.044758926
			46.89489489	3.885469916	46.89489489	5.065570065
			46.99099099	3.893722152	46.99099099	5.086423906
			47.08708709	3.901974388	47.08708709	5.107320449
			47.18318318	3.910226624	47.18318318	5.128259692
			47.27927928	3.91847886	47.27927928	5.149241638
			47.37537538	3.926731096	47.37537538	5.170266284
			47.47147147	3.934983332	47.47147147	5.191333633
			47.56756757	3.943235568	47.56756757	5.212443682
			47.66366366	3.951487804	47.66366366	5.233596433
			47.75975976	3.95974004	47.75975976	5.254791886
			47.85585586	3.967992275	47.85585586	5.27603004
			47.95195195	3.976244511	47.95195195	5.297310895
			48.04804805	3.984496747	48.04804805	5.318634452
			48.14414414	3.992748983	48.14414414	5.34000071
			48.24024024	4.001001219	48.24024024	5.36140967
			48.33633634	4.009253455	48.33633634	5.382861331
			48.43243243	4.017505691	48.43243243	5.404355694
			48.52852853	4.025757927	48.52852853	5.425892758
			48.62462462	4.034010163	48.62462462	5.447472523
			48.72072072	4.042262399	48.72072072	5.46909499
			48.81681682	4.050514635	48.81681682	5.490760158
			48.91291291	4.058766871	48.91291291	5.512468028
			49.00900901	4.067019107	49.00900901	5.534218599
			49.10510511	4.075271342	49.10510511	5.556011872
			49.2012012	4.083523578	49.2012012	5.577847846
			49.2972973	4.091775814	49.2972973	5.599726521
			49.39339339	4.10002805	49.39339339	5.621647898
			49.48948949	4.108280286	49.48948949	5.643611977
			49.58558559	4.116532522	49.58558559	5.665618757
			49.68168168	4.124784758	49.68168168	5.687668238
			49.77777778	4.133036994	49.77777778	5.709760421
			49.87387387	4.14128923	49.87387387	5.731895305
			49.96996997	4.149541466	49.96996997	5.75407289
			50.06606607	4.157793702	50.06606607	5.776293177
			50.16216216	4.166045938	50.16216216	5.798556166
			50.25825826	4.174298173	50.25825826	5.820861856
			50.35435435	4.182550409	50.35435435	5.843210247
			50.45045045	4.190802645	50.45045045	5.86560134
			50.54654655	4.199054881	50.54654655	5.888035134
			50.64264264	4.207307117	50.64264264	5.91051163
			50.73873874	4.215559353	50.73873874	5.933030827
			50.83483483	4.223811589	50.83483483	5.955592726
			50.93093093	4.232063825	50.93093093	5.978197326
			51.02702703	4.240316061	51.02702703	6.000844627
			51.12312312	4.248568297	51.12312312	6.02353463
			51.21921922	4.256820533	51.21921922	6.046267334
			51.31531532	4.265072769	51.31531532	6.06904274
			51.41141141	4.273325004	51.41141141	6.091860847
			51.50750751	4.28157724	51.50750751	6.114721656
			51.6036036	4.289829476	51.6036036	6.137625166
			51.6996997	4.298081712	51.6996997	6.160571377
			51.7957958	4.306333948	51.7957958	6.18356029
			51.89189189	4.314586184	51.89189189	6.206591905
			51.98798799	4.32283842	51.98798799	6.229666221
			52.08408408	4.331090656	52.08408408	6.252783238
			52.18018018	4.339342892	52.18018018	6.275942957
			52.27627628	4.347595128	52.27627628	6.299145377
			52.37237237	4.355847364	52.37237237	6.322390498
			52.46846847	4.3640996	52.46846847	6.345678321
			52.56456456	4.372351836	52.56456456	6.369008846
			52.66066066	4.380604071	52.66066066	6.392382072
			52.75675676	4.388856307	52.75675676	6.415797999
			52.85285285	4.397108543	52.85285285	6.439256628
			52.94894895	4.405360779	52.94894895	6.462757958
			53.04504505	4.413613015	53.04504505	6.48630199
			53.14114114	4.421865251	53.14114114	6.509888723
			53.23723724	4.430117487	53.23723724	6.533518158
			53.33333333	4.438369723	53.33333333	6.557190294
			53.42942943	4.446621959	53.42942943	6.580905131
			53.52552553	4.454874195	53.52552553	6.60466267
			53.62162162	4.463126431	53.62162162	6.62846291
			53.71771772	4.471378667	53.71771772	6.652305852
			53.81381381	4.479630902	53.81381381	6.676191495
			53.90990991	4.487883138	53.90990991	6.70011984
			54.00600601	4.496135374	54.00600601	6.724090886
			54.1021021	4.50438761	54.1021021	6.748104633
			54.1981982	4.512639846	54.1981982	6.772161082
			54.29429429	4.520892082	54.29429429	6.796260233
			54.39039039	4.529144318	54.39039039	6.820402084
			54.48648649	4.537396554	54.48648649	6.844586638
			54.58258258	4.54564879	54.58258258	6.868813892
			54.67867868	4.553901026	54.67867868	6.893083849
			54.77477477	4.562153262	54.77477477	6.917396506
			54.87087087	4.570405498	54.87087087	6.941751865
			54.96696697	4.578657733	54.96696697	6.966149926
			55.06306306	4.586909969	55.06306306	6.990590688
			55.15915916	4.595162205	55.15915916	7.015074151
			55.25525526	4.603414441	55.25525526	7.039600316
			55.35135135	4.611666677	55.35135135	7.064169182
			55.44744745	4.619918913	55.44744745	7.08878075
			55.54354354	4.628171149	55.54354354	7.113435019
			55.63963964	4.636423385	55.63963964	7.138131989
			55.73573574	4.644675621	55.73573574	7.162871661
			55.83183183	4.652927857	55.83183183	7.187654035
			55.92792793	4.661180093	55.92792793	7.212479109
			56.02402402	4.669432329	56.02402402	7.237346886
			56.12012012	4.677684565	56.12012012	7.262257363
			56.21621622	4.6859368	56.21621622	7.287210543
			56.31231231	4.694189036	56.31231231	7.312206423
			56.40840841	4.702441272	56.40840841	7.337245005
			56.5045045	4.710693508	56.5045045	7.362326289
			56.6006006	4.718945744	56.6006006	7.387450274
			56.6966967	4.72719798	56.6966967	7.41261696
			56.79279279	4.735450216	56.79279279	7.437826348
			56.88888889	4.743702452	56.88888889	7.463078437
			56.98498498	4.751954688	56.98498498	7.488373228
			57.08108108	4.760206924	57.08108108	7.51371072
			57.17717718	4.76845916	57.17717718	7.539090914
			57.27327327	4.776711396	57.27327327	7.564513809
			57.36936937	4.784963631	57.36936937	7.589979405
			57.46546547	4.793215867	57.46546547	7.615487703
			57.56156156	4.801468103	57.56156156	7.641038702
			57.65765766	4.809720339	57.65765766	7.666632403
			57.75375375	4.817972575	57.75375375	7.692268805
			57.84984985	4.826224811	57.84984985	7.717947909
			57.94594595	4.834477047	57.94594595	7.743669714
			58.04204204	4.842729283	58.04204204	7.769434221
			58.13813814	4.850981519	58.13813814	7.795241428
			58.23423423	4.859233755	58.23423423	7.821091338
			58.33033033	4.867485991	58.33033033	7.846983949
			58.42642643	4.875738227	58.42642643	7.872919261
			58.52252252	4.883990462	58.52252252	7.898897275
			58.61861862	4.892242698	58.61861862	7.92491799
			58.71471471	4.900494934	58.71471471	7.950981407
			58.81081081	4.90874717	58.81081081	7.977087525
			58.90690691	4.916999406	58.90690691	8.003236344
			59.003003	4.925251642	59.003003	8.029427865
			59.0990991	4.933503878	59.0990991	8.055662087
			59.1951952	4.941756114	59.1951952	8.081939011
			59.29129129	4.95000835	59.29129129	8.108258636
			59.38738739	4.958260586	59.38738739	8.134620963
			59.48348348	4.966512822	59.48348348	8.161025991
			59.57957958	4.974765058	59.57957958	8.187473721
			59.67567568	4.983017294	59.67567568	8.213964152
			59.77177177	4.991269529	59.77177177	8.240497284
			59.86786787	4.999521765	59.86786787	8.267073118
			59.96396396	5.007774001	59.96396396	8.293691653
			60.06006006	5.016026237	60.06006006	8.32035289
			60.15615616	5.024278473	60.15615616	8.347056828
			60.25225225	5.032530709	60.25225225	8.373803468
			60.34834835	5.040782945	60.34834835	8.400592809
			60.44444444	5.049035181	60.44444444	8.427424852
			60.54054054	5.057287417	60.54054054	8.454299596
			60.63663664	5.065539653	60.63663664	8.481217041
			60.73273273	5.073791889	60.73273273	8.508177188
			60.82882883	5.082044125	60.82882883	8.535180036
			60.92492492	5.09029636	60.92492492	8.562225586
			61.02102102	5.098548596	61.02102102	8.589313837
			61.11711712	5.106800832	61.11711712	8.61644479
			61.21321321	5.115053068	61.21321321	8.643618444
			61.30930931	5.123305304	61.30930931	8.670834799
			61.40540541	5.13155754	61.40540541	8.698093856
			61.5015015	5.139809776	61.5015015	8.725395614
			61.5975976	5.148062012	61.5975976	8.752740074
			61.69369369	5.156314248	61.69369369	8.780127235
			61.78978979	5.164566484	61.78978979	8.807557098
			61.88588589	5.17281872	61.88588589	8.835029662
			61.98198198	5.181070956	61.98198198	8.862544928
			62.07807808	5.189323191	62.07807808	8.890102895
			62.17417417	5.197575427	62.17417417	8.917703563
			62.27027027	5.205827663	62.27027027	8.945346933
			62.36636637	5.214079899	62.36636637	8.973033004
			62.46246246	5.222332135	62.46246246	9.000761777
			62.55855856	5.230584371	62.55855856	9.028533251
			62.65465465	5.238836607	62.65465465	9.056347427
			62.75075075	5.247088843	62.75075075	9.084204304
			62.84684685	5.255341079	62.84684685	9.112103882
			62.94294294	5.263593315	62.94294294	9.140046162
			63.03903904	5.271845551	63.03903904	9.168031144
			63.13513514	5.280097787	63.13513514	9.196058827
			63.23123123	5.288350023	63.23123123	9.224129211
			63.32732733	5.296602258	63.32732733	9.252242297
			63.42342342	5.304854494	63.42342342	9.280398084
			63.51951952	5.31310673	63.51951952	9.308596572
			63.61561562	5.321358966	63.61561562	9.336837762
			63.71171171	5.329611202	63.71171171	9.365121654
			63.80780781	5.337863438	63.80780781	9.393448247
			63.9039039	5.346115674	63.9039039	9.421817541
			64	5.35436791	64	9.450229537
			64.0960961	5.362620146	64.0960961	9.478684234
			64.19219219	5.370872382	64.19219219	9.507181633
			64.28828829	5.379124618	64.28828829	9.535721733
			64.38438438	5.387376854	64.38438438	9.564304534
			64.48048048	5.395629089	64.48048048	9.592930037
			64.57657658	5.403881325	64.57657658	9.621598242
			64.67267267	5.412133561	64.67267267	9.650309148
			64.76876877	5.420385797	64.76876877	9.679062755
			64.86486486	5.428638033	64.86486486	9.707859064
			64.96096096	5.436890269	64.96096096	9.736698074
			65.05705706	5.445142505	65.05705706	9.765579785
			65.15315315	5.453394741	65.15315315	9.794504199
			65.24924925	5.461646977	65.24924925	9.823471313
			65.34534535	5.469899213	65.34534535	9.852481129
			65.44144144	5.478151449	65.44144144	9.881533646
			65.53753754	5.486403685	65.53753754	9.910628865
			65.63363363	5.49465592	65.63363363	9.939766785
			65.72972973	5.502908156	65.72972973	9.968947407
			65.82582583	5.511160392	65.82582583	9.99817073
			65.92192192	5.519412628	65.92192192	10.02743675
			66.01801802	5.527664864	66.01801802	10.05674548
			66.11411411	5.5359171	66.11411411	10.08609691
			66.21021021	5.544169336	66.21021021	10.11549104
			66.30630631	5.552421572	66.30630631	10.14492787
			66.4024024	5.560673808	66.4024024	10.1744074
			66.4984985	5.568926044	66.4984985	10.20392963
			66.59459459	5.57717828	66.59459459	10.23349457
			66.69069069	5.585430516	66.69069069	10.2631022
			66.78678679	5.593682752	66.78678679	10.29275254
			66.88288288	5.601934987	66.88288288	10.32244558
			66.97897898	5.610187223	66.97897898	10.35218132
			67.07507508	5.618439459	67.07507508	10.38195976
			67.17117117	5.626691695	67.17117117	10.41178091
			67.26726727	5.634943931	67.26726727	10.44164475
			67.36336336	5.643196167	67.36336336	10.4715513
			67.45945946	5.651448403	67.45945946	10.50150054
			67.55555556	5.659700639	67.55555556	10.53149249
			67.65165165	5.667952875	67.65165165	10.56152714
			67.74774775	5.676205111	67.74774775	10.5916045
			67.84384384	5.684457347	67.84384384	10.62172455
			67.93993994	5.692709583	67.93993994	10.6518873
			68.03603604	5.700961818	68.03603604	10.68209276
			68.13213213	5.709214054	68.13213213	10.71234092
			68.22822823	5.71746629	68.22822823	10.74263178
			68.32432432	5.725718526	68.32432432	10.77296534
			68.42042042	5.733970762	68.42042042	10.8033416
			68.51651652	5.742222998	68.51651652	10.83376056
			68.61261261	5.750475234	68.61261261	10.86422223
			68.70870871	5.75872747	68.70870871	10.89472659
			68.8048048	5.766979706	68.8048048	10.92527366
			68.9009009	5.775231942	68.9009009	10.95586343
			68.996997	5.783484178	68.996997	10.9864959
			69.09309309	5.791736414	69.09309309	11.01717107
			69.18918919	5.799988649	69.18918919	11.04788895
			69.28528529	5.808240885	69.28528529	11.07864952
			69.38138138	5.816493121	69.38138138	11.1094528
			69.47747748	5.824745357	69.47747748	11.14029878
			69.57357357	5.832997593	69.57357357	11.17118746
			69.66966967	5.841249829	69.66966967	11.20211884
			69.76576577	5.849502065	69.76576577	11.23309292
			69.86186186	5.857754301	69.86186186	11.2641097
			69.95795796	5.866006537	69.95795796	11.29516919
			70.05405405	5.874258773	70.05405405	11.32627137
			70.15015015	5.882511009	70.15015015	11.35741626
			70.24624625	5.890763245	70.24624625	11.38860385
			70.34234234	5.899015481	70.34234234	11.41983414
			70.43843844	5.907267716	70.43843844	11.45110713
			70.53453453	5.915519952	70.53453453	11.48242283
			70.63063063	5.923772188	70.63063063	11.51378122
			70.72672673	5.932024424	70.72672673	11.54518232
			70.82282282	5.94027666	70.82282282	11.57662612
			70.91891892	5.948528896	70.91891892	11.60811262
			71.01501502	5.956781132	71.01501502	11.63964182
			71.11111111	5.965033368	71.11111111	11.67121372
			71.20720721	5.973285604	71.20720721	11.70282832
			71.3033033	5.98153784	71.3033033	11.73448563
			71.3993994	5.989790076	71.3993994	11.76618564
			71.4954955	5.998042312	71.4954955	11.79792834
			71.59159159	6.006294547	71.59159159	11.82971375
			71.68768769	6.014546783	71.68768769	11.86154186
			71.78378378	6.022799019	71.78378378	11.89341268
			71.87987988	6.031051255	71.87987988	11.92532619
			71.97597598	6.039303491	71.97597598	11.95728241
			72.07207207	6.047555727	72.07207207	11.98928132
			72.16816817	6.055807963	72.16816817	12.02132294
			72.26426426	6.064060199	72.26426426	12.05340726
			72.36036036	6.072312435	72.36036036	12.08553428
			72.45645646	6.080564671	72.45645646	12.117704
			72.55255255	6.088816907	72.55255255	12.14991643
			72.64864865	6.097069143	72.64864865	12.18217155
			72.74474474	6.105321378	72.74474474	12.21446938
			72.84084084	6.113573614	72.84084084	12.24680991
			72.93693694	6.12182585	72.93693694	12.27919314
			73.03303303	6.130078086	73.03303303	12.31161907
			73.12912913	6.138330322	73.12912913	12.3440877
			73.22522523	6.146582558	73.22522523	12.37659903
			73.32132132	6.154834794	73.32132132	12.40915307
			73.41741742	6.16308703	73.41741742	12.44174981
			73.51351351	6.171339266	73.51351351	12.47438925
			73.60960961	6.179591502	73.60960961	12.50707139
			73.70570571	6.187843738	73.70570571	12.53979623
			73.8018018	6.196095974	73.8018018	12.57256377
			73.8978979	6.20434821	73.8978979	12.60537401
			73.99399399	6.212600445	73.99399399	12.63822696
			74.09009009	6.220852681	74.09009009	12.67112261
			74.18618619	6.229104917	74.18618619	12.70406095
			74.28228228	6.237357153	74.28228228	12.737042
			74.37837838	6.245609389	74.37837838	12.77006575
			74.47447447	6.253861625	74.47447447	12.80313221
			74.57057057	6.262113861	74.57057057	12.83624136
			74.66666667	6.270366097	74.66666667	12.86939322
			74.76276276	6.278618333	74.76276276	12.90258777
			74.85885886	6.286870569	74.85885886	12.93582503
			74.95495495	6.295122805	74.95495495	12.96910499
			75.05105105	6.303375041	75.05105105	13.00242765
			75.14714715	6.311627276	75.14714715	13.03579302
			75.24324324	6.319879512	75.24324324	13.06920108
			75.33933934	6.328131748	75.33933934	13.10265185
			75.43543544	6.336383984	75.43543544	13.13614531
			75.53153153	6.34463622	75.53153153	13.16968148
			75.62762763	6.352888456	75.62762763	13.20326035
			75.72372372	6.361140692	75.72372372	13.23688192
			75.81981982	6.369392928	75.81981982	13.2705462
			75.91591592	6.377645164	75.91591592	13.30425317
			76.01201201	6.3858974	76.01201201	13.33800285
			76.10810811	6.394149636	76.10810811	13.37179522
			76.2042042	6.402401872	76.2042042	13.4056303
			76.3003003	6.410654107	76.3003003	13.43950808
			76.3963964	6.418906343	76.3963964	13.47342856
			76.49249249	6.427158579	76.49249249	13.50739175
			76.58858859	6.435410815	76.58858859	13.54139763
			76.68468468	6.443663051	76.68468468	13.57544622
			76.78078078	6.451915287	76.78078078	13.6095375
			76.87687688	6.460167523	76.87687688	13.64367149
			76.97297297	6.468419759	76.97297297	13.67784818
			77.06906907	6.476671995	77.06906907	13.71206757
			77.16516517	6.484924231	77.16516517	13.74632967
			77.26126126	6.493176467	77.26126126	13.78063446
			77.35735736	6.501428703	77.35735736	13.81498196
			77.45345345	6.509680939	77.45345345	13.84937216
			77.54954955	6.517933174	77.54954955	13.88380505
			77.64564565	6.52618541	77.64564565	13.91828065
			77.74174174	6.534437646	77.74174174	13.95279896
			77.83783784	6.542689882	77.83783784	13.98735996
			77.93393393	6.550942118	77.93393393	14.02196366
			78.03003003	6.559194354	78.03003003	14.05661007
			78.12612613	6.56744659	78.12612613	14.09129918
			78.22222222	6.575698826	78.22222222	14.12603099
			78.31831832	6.583951062	78.31831832	14.1608055
			78.41441441	6.592203298	78.41441441	14.19562271
			78.51051051	6.600455534	78.51051051	14.23048262
			78.60660661	6.60870777	78.60660661	14.26538524
			78.7027027	6.616960005	78.7027027	14.30033055
			78.7987988	6.625212241	78.7987988	14.33531857
			78.89489489	6.633464477	78.89489489	14.37034929
			78.99099099	6.641716713	78.99099099	14.40542271
			79.08708709	6.649968949	79.08708709	14.44053883
			79.18318318	6.658221185	79.18318318	14.47569765
			79.27927928	6.666473421	79.27927928	14.51089918
			79.37537538	6.674725657	79.37537538	14.5461434
			79.47147147	6.682977893	79.47147147	14.58143033
			79.56756757	6.691230129	79.56756757	14.61675996
			79.66366366	6.699482365	79.66366366	14.65213229
			79.75975976	6.707734601	79.75975976	14.68754732
			79.85585586	6.715986836	79.85585586	14.72300506
			79.95195195	6.724239072	79.95195195	14.75850549
			80.04804805	6.732491308	80.04804805	14.79404863
			80.14414414	6.740743544	80.14414414	14.82963446
			80.24024024	6.74899578	80.24024024	14.865263
			80.33633634	6.757248016	80.33633634	14.90093424
			80.43243243	6.765500252	80.43243243	14.93664819
			80.52852853	6.773752488	80.52852853	14.97240483
			80.62462462	6.782004724	80.62462462	15.00820417
			80.72072072	6.79025696	80.72072072	15.04404622
			80.81681682	6.798509196	80.81681682	15.07993097
			80.91291291	6.806761432	80.91291291	15.11585842
			81.00900901	6.815013668	81.00900901	15.15182857
			81.10510511	6.823265903	81.10510511	15.18784142
			81.2012012	6.831518139	81.2012012	15.22389697
			81.2972973	6.839770375	81.2972973	15.25999523
			81.39339339	6.848022611	81.39339339	15.29613619
			81.48948949	6.856274847	81.48948949	15.33231984
			81.58558559	6.864527083	81.58558559	15.3685462
			81.68168168	6.872779319	81.68168168	15.40481526
			81.77777778	6.881031555	81.77777778	15.44112702
			81.87387387	6.889283791	81.87387387	15.47748149
			81.96996997	6.897536027	81.96996997	15.51387865
			82.06606607	6.905788263	82.06606607	15.55031852
			82.16216216	6.914040499	82.16216216	15.58680109
			82.25825826	6.922292734	82.25825826	15.62332636
			82.35435435	6.93054497	82.35435435	15.65989433
			82.45045045	6.938797206	82.45045045	15.696505
			82.54654655	6.947049442	82.54654655	15.73315837
			82.64264264	6.955301678	82.64264264	15.76985445
			82.73873874	6.963553914	82.73873874	15.80659323
			82.83483483	6.97180615	82.83483483	15.8433747
			82.93093093	6.980058386	82.93093093	15.88019888
			83.02702703	6.988310622	83.02702703	15.91706576
			83.12312312	6.996562858	83.12312312	15.95397535
			83.21921922	7.004815094	83.21921922	15.99092763
			83.31531532	7.01306733	83.31531532	16.02792261
			83.41141141	7.021319565	83.41141141	16.0649603
			83.50750751	7.029571801	83.50750751	16.10204069
			83.6036036	7.037824037	83.6036036	16.13916378
			83.6996997	7.046076273	83.6996997	16.17632957
			83.7957958	7.054328509	83.7957958	16.21353806
			83.89189189	7.062580745	83.89189189	16.25078926
			83.98798799	7.070832981	83.98798799	16.28808315
			84.08408408	7.079085217	84.08408408	16.32541975
			84.18018018	7.087337453	84.18018018	16.36279905
			84.27627628	7.095589689	84.27627628	16.40022104
			84.37237237	7.103841925	84.37237237	16.43768575
			84.46846847	7.112094161	84.46846847	16.47519315
			84.56456456	7.120346397	84.56456456	16.51274325
			84.66066066	7.128598632	84.66066066	16.55033606
			84.75675676	7.136850868	84.75675676	16.58797156
			84.85285285	7.145103104	84.85285285	16.62564977
			84.94894895	7.15335534	84.94894895	16.66337068
			85.04504505	7.161607576	85.04504505	16.70113429
			85.14114114	7.169859812	85.14114114	16.73894061
			85.23723724	7.178112048	85.23723724	16.77678962
			85.33333333	7.186364284	85.33333333	16.81468133
			85.42942943	7.19461652	85.42942943	16.85261575
			85.52552553	7.202868756	85.52552553	16.89059287
			85.62162162	7.211120992	85.62162162	16.92861269
			85.71771772	7.219373228	85.71771772	16.96667521
			85.81381381	7.227625463	85.81381381	17.00478043
			85.90990991	7.235877699	85.90990991	17.04292836
			86.00600601	7.244129935	86.00600601	17.08111898
			86.1021021	7.252382171	86.1021021	17.11935231
			86.1981982	7.260634407	86.1981982	17.15762834
			86.29429429	7.268886643	86.29429429	17.19594707
			86.39039039	7.277138879	86.39039039	17.2343085
			86.48648649	7.285391115	86.48648649	17.27271263
			86.58258258	7.293643351	86.58258258	17.31115947
			86.67867868	7.301895587	86.67867868	17.349649
			86.77477477	7.310147823	86.77477477	17.38818124
			86.87087087	7.318400059	86.87087087	17.42675618
			86.96696697	7.326652294	86.96696697	17.46537382
			87.06306306	7.33490453	87.06306306	17.50403416
			87.15915916	7.343156766	87.15915916	17.5427372
			87.25525526	7.351409002	87.25525526	17.58148294
			87.35135135	7.359661238	87.35135135	17.62027139
			87.44744745	7.367913474	87.44744745	17.65910254
			87.54354354	7.37616571	87.54354354	17.69797639
			87.63963964	7.384417946	87.63963964	17.73689294
			87.73573574	7.392670182	87.73573574	17.77585219
			87.83183183	7.400922418	87.83183183	17.81485414
			87.92792793	7.409174654	87.92792793	17.85389879
			88.02402402	7.41742689	88.02402402	17.89298615
			88.12012012	7.425679126	88.12012012	17.93211621
			88.21621622	7.433931361	88.21621622	17.97128897
			88.31231231	7.442183597	88.31231231	18.01050443
			88.40840841	7.450435833	88.40840841	18.04976259
			88.5045045	7.458688069	88.5045045	18.08906345
			88.6006006	7.466940305	88.6006006	18.12840701
			88.6966967	7.475192541	88.6966967	18.16779328
			88.79279279	7.483444777	88.79279279	18.20722225
			88.88888889	7.491697013	88.88888889	18.24669392
			88.98498498	7.499949249	88.98498498	18.28620829
			89.08108108	7.508201485	89.08108108	18.32576536
			89.17717718	7.516453721	89.17717718	18.36536513
			89.27327327	7.524705957	89.27327327	18.4050076
			89.36936937	7.532958192	89.36936937	18.44469278
			89.46546547	7.541210428	89.46546547	18.48442066
			89.56156156	7.549462664	89.56156156	18.52419124
			89.65765766	7.5577149	89.65765766	18.56400452
			89.75375375	7.565967136	89.75375375	18.6038605
			89.84984985	7.574219372	89.84984985	18.64375918
			89.94594595	7.582471608	89.94594595	18.68370057
			90.04204204	7.590723844	90.04204204	18.72368465
			90.13813814	7.59897608	90.13813814	18.76371144
			90.23423423	7.607228316	90.23423423	18.80378093
			90.33033033	7.615480552	90.33033033	18.84389312
			90.42642643	7.623732788	90.42642643	18.88404801
			90.52252252	7.631985023	90.52252252	18.9242456
			90.61861862	7.640237259	90.61861862	18.9644859
			90.71471471	7.648489495	90.71471471	19.00476889
			90.81081081	7.656741731	90.81081081	19.04509459
			90.90690691	7.664993967	90.90690691	19.08546299
			91.003003	7.673246203	91.003003	19.12587409
			91.0990991	7.681498439	91.0990991	19.16632789
			91.1951952	7.689750675	91.1951952	19.20682439
			91.29129129	7.698002911	91.29129129	19.2473636
			91.38738739	7.706255147	91.38738739	19.28794551
			91.48348348	7.714507383	91.48348348	19.32857011
			91.57957958	7.722759619	91.57957958	19.36923742
			91.67567568	7.731011855	91.67567568	19.40994743
			91.77177177	7.73926409	91.77177177	19.45070014
			91.86786787	7.747516326	91.86786787	19.49149556
			91.96396396	7.755768562	91.96396396	19.53233367
			92.06006006	7.764020798	92.06006006	19.57321449
			92.15615616	7.772273034	92.15615616	19.61413801
			92.25225225	7.78052527	92.25225225	19.65510422
			92.34834835	7.788777506	92.34834835	19.69611315
			92.44444444	7.797029742	92.44444444	19.73716477
			92.54054054	7.805281978	92.54054054	19.77825909
			92.63663664	7.813534214	92.63663664	19.81939612
			92.73273273	7.82178645	92.73273273	19.86057584
			92.82882883	7.830038686	92.82882883	19.90179827
			92.92492492	7.838290921	92.92492492	19.9430634
			93.02102102	7.846543157	93.02102102	19.98437123
			93.11711712	7.854795393	93.11711712	20.02572176
			93.21321321	7.863047629	93.21321321	20.06711499
			93.30930931	7.871299865	93.30930931	20.10855093
			93.40540541	7.879552101	93.40540541	20.15002957
			93.5015015	7.887804337	93.5015015	20.1915509
			93.5975976	7.896056573	93.5975976	20.23311494
			93.69369369	7.904308809	93.69369369	20.27472168
			93.78978979	7.912561045	93.78978979	20.31637112
			93.88588589	7.920813281	93.88588589	20.35806327
			93.98198198	7.929065517	93.98198198	20.39979811
			94.07807808	7.937317752	94.07807808	20.44157566
			94.17417417	7.945569988	94.17417417	20.48339591
			94.27027027	7.953822224	94.27027027	20.52525886
			94.36636637	7.96207446	94.36636637	20.56716451
			94.46246246	7.970326696	94.46246246	20.60911286
			94.55855856	7.978578932	94.55855856	20.65110391
			94.65465465	7.986831168	94.65465465	20.69313767
			94.75075075	7.995083404	94.75075075	20.73521412
			94.84684685	8.00333564	94.84684685	20.77733328
			94.94294294	8.011587876	94.94294294	20.81949514
			95.03903904	8.019840112	95.03903904	20.8616997
			95.13513514	8.028092348	95.13513514	20.90394696
			95.23123123	8.036344584	95.23123123	20.94623693
			95.32732733	8.044596819	95.32732733	20.98856959
			95.42342342	8.052849055	95.42342342	21.03094496
			95.51951952	8.061101291	95.51951952	21.07336303
			95.61561562	8.069353527	95.61561562	21.1158238
			95.71171171	8.077605763	95.71171171	21.15832727
			95.80780781	8.085857999	95.80780781	21.20087344
			95.9039039	8.094110235	95.9039039	21.24346231
			96	8.102362471	96	21.28609389
