# Supplementary material for: Demonstration and imaging of cryogenic magneto-thermoelectric cooling in a van der Waals semimetal
Source: Nat Phys. 2024 Mar 8;20(6):976–83. doi: 10.1038/s41567-024-02417-z (PMC11178502; doi:10.1038/s41567-024-02417-z)
Supplement: Supplementary file 3 — Source data for Fig. 2b–d. [file 41567_2024_2417_MOESM3_ESM.csv]

Fig. 2b									Fig. 2c									Fig. 2d
y	122uA	102uA	82uA	62uA	42uA	22uA	2.2uA		y	122uA	102uA	82uA	62uA	42uA	22uA	2.2uA		I	0T	0.15T	0.25T	0.5T	1T	1.85T	3T	5T
-14.161119	0.774962445	0.560354878	0.394125439	0.229461495	0.089689395	0.038055483	0.012163601		-13.05	1.097018974	0.821323622	0.583265166	0.382843605	0.220058938	0.094911146	0.007400183		66.440998	0.137835269	0.043874025	-0.023167092	-0.081253302	0.077478622	0.93712398	3.3592	7.4035
-14.141246	0.788869313	0.56247361	0.383551667	0.249327472	0.087920924	0.02358701	0.00131943		-13.01551014	1.0970967	0.821382296	0.583307266	0.38287161	0.220075326	0.094918394	0.00740077		66.179334	0.133227861	0.040014923	-0.021682427	-0.077726584	0.072726238	0.92957683	3.3371	7.3814
-14.121373	0.811540461	0.567161245	0.373182954	0.255426837	0.088488746	0.01795995	0.010474813		-12.98102028	1.097330674	0.821558927	0.583434012	0.382955927	0.220124669	0.094940222	0.007402539		65.724074	0.128192155	0.04007614	-0.019159542	-0.081556514	0.063039145	0.91179075	3.2929	7.2709
-14.101619	0.829826069	0.563893972	0.35986264	0.250014492	0.08547491	0.031296755	0.018043888		-12.94653042	1.097720896	0.821853516	0.583645402	0.383096553	0.220206968	0.094976629	0.007405489		65.277654	0.128563435	0.03669042	-0.022054788	-0.087521967	0.059584694	0.89407097	3.2266	7.1604
-14.081746	0.816620509	0.575796855	0.361702867	0.248586934	0.093172409	0.044229483	0.013400113		-12.91204055	1.098267367	0.822266061	0.583941436	0.383293491	0.220322223	0.095027615	0.00740962		64.847588	0.123933485	0.039044512	-0.021800062	-0.086854105	0.050354629	0.87143836	3.1603	7.0499
-14.061873	0.798169202	0.58733766	0.373771909	0.238280641	0.107461046	0.044191682	-0.012241016		-12.87755069	1.098970086	0.822796564	0.584322115	0.383546739	0.220470433	0.09509318	0.007414932		64.400726	0.126040057	0.040019785	-0.024111772	-0.089719591	0.044962892	0.85155499	3.1161	6.9394
-14.042	0.796697979	0.575168435	0.386313798	0.237163445	0.114042815	0.039283234	-0.051099143		-12.83093973	1.100164106	0.823697932	0.584968893	0.383976987	0.220722212	0.09520455	0.007423955		63.962262	0.125578167	0.042087461	-0.023919984	-0.088024963	0.04941339	0.83251584	3.0498	6.8289
-14.022127	0.792844999	0.562593763	0.390035434	0.255126327	0.107427978	0.037433739	-0.074259745		-12.78432878	1.101647581	0.824817859	0.58577254	0.384511624	0.221035106	0.095342971	0.007435171		63.523798	0.125149869	0.035485528	-0.021993512	-0.092116778	0.039433914	0.80832518	3.0056	6.7184
-14.002373	0.776794967	0.550573916	0.379217521	0.261044517	0.111869652	0.035719395	-0.058722067		-12.73771782	1.103420512	0.826156345	0.586733058	0.38515065	0.221409117	0.095508443	0.007448581		63.085334	0.120294499	0.030130698	-0.027190914	-0.086640398	0.036527543	0.79431157	2.9393	6.6079
-13.9825	0.769324558	0.558410333	0.372454988	0.26677051	0.117556209	0.048023567	-0.030240351		-12.69110686	1.105482898	0.82771339	0.587850446	0.385894065	0.221844244	0.095700966	0.007464184		62.638914	0.118109251	0.036582572	-0.028398351	-0.099219276	0.029225703	0.77365249	2.8951	6.4974
-13.962627	0.768126044	0.56848662	0.362943986	0.257381212	0.113795073	0.061132939	-0.023346618		-12.6444959	1.10783474	0.829488994	0.589124704	0.386741869	0.222340487	0.09592054	0.00748198		62.20045	0.121330989	0.035325966	-0.025185442	-0.097855264	0.018277496	0.75131823	2.8288	6.3869
-13.942754	0.777758264	0.570757753	0.35630583	0.24869806	0.101472454	0.073253698	-0.033217883		-12.59039352	1.110927849	0.831824274	0.590800639	0.387856946	0.22299319	0.096209353	0.00750539		61.74519	0.121567459	0.031973617	-0.027516608	-0.100169797	0.011503448	0.7313774	2.7846	6.2764
-13.923	0.781691675	0.575557	0.379670643	0.250166688	0.100962661	0.071612799	-0.031138019		-12.53629114	1.114422571	0.834462912	0.59269441	0.389117066	0.223730876	0.096535822	0.007531859		61.298328	0.11497746	0.03164057	-0.034314648	-0.099880508	0.004010774	0.7117968	2.7404	6.1659
-13.903127	0.789554603	0.5859094	0.401765725	0.244022809	0.10137037	0.052795441	-0.013930607		-12.48218875	1.118318906	0.837404908	0.594806016	0.390522229	0.224553545	0.096899946	0.007561385		60.868262	0.110031922	0.032620484	-0.028782067	-0.088280218	0.004513417	0.69401293	2.6741	6.0775
-13.883254	0.792068734	0.592625253	0.399326106	0.243972006	0.101789495	0.033445635	-0.010896158		-12.42808637	1.122616854	0.840650262	0.597135456	0.392072436	0.225461198	0.097301725	0.00759397		60.4214	0.110560996	0.023725676	-0.033334519	-0.098268755	-0.004113584	0.67568982	2.6299	5.9449
-13.863381	0.805058694	0.598648835	0.392328686	0.244591161	0.110506091	0.0173473	-0.006808701		-12.37398399	1.127316414	0.844198975	0.599682732	0.393767687	0.226453835	0.097741159	0.007629612		59.991776	0.105547832	0.019716802	-0.029601011	-0.102105536	-0.015944841	0.65395226	2.5857	5.8565
-13.843508	0.826784656	0.602838069	0.375803753	0.238405715	0.107479765	0.008573289	0.005157381		-12.31798255	1.132605256	0.848192772	0.602549588	0.395675705	0.22757112	0.098235813	0.007669739		59.553312	0.106358902	0.027148524	-0.026789543	-0.100576437	-0.013079841	0.63736621	2.5194	5.7681
-13.823754	0.834794015	0.599053908	0.35372235	0.24704911	0.093056725	0.012334697	0.013143419		-12.26198111	1.13836198	0.852540331	0.605670783	0.397753336	0.228787986	0.098774714	0.007713473		59.10645	0.104916877	0.025212122	-0.02924956	-0.104123929	-0.016739954	0.62101884	2.4752	5.6576
-13.803881	0.840364392	0.594888083	0.349241885	0.252448312	0.106245709	0.023699846	0.00277994		-12.20597966	1.144586586	0.857241654	0.609046318	0.400000578	0.230104432	0.099357861	0.007760816		58.65119	0.107080467	0.023402353	-0.038925191	-0.093763449	-0.019218911	0.59461155	2.4089	5.5471
-13.784008	0.847724011	0.599360891	0.354890308	0.244385567	0.115482071	0.03118081	-0.011682978		-12.14997822	1.151279076	0.862296739	0.612676191	0.402417432	0.231520459	0.099985254	0.007811767		58.212726	0.107158922	0.019280703	-0.036452295	-0.097489951	-0.027948544	0.579462	2.3647	5.4587
-13.764135	0.848936992	0.60523313	0.361327371	0.244754698	0.119713015	0.033610585	-0.02188008		-12.09397678	1.158439448	0.867705586	0.616560403	0.405003898	0.233036067	0.100656893	0.007866326		57.78266	0.103520378	0.01445119	-0.032789617	-0.105363739	-0.039097994	0.56634786	2.3205	5.3482
-13.744262	0.842913765	0.608672076	0.371643606	0.24562991	0.120648896	0.007750271	-0.037976302		-12.03738095	1.166126451	0.873512373	0.620730499	0.407780829	0.234663359	0.101378071	0.007924915		57.344196	0.105942096	0.020049695	-0.036120161	-0.11177075	-0.035088391	0.55227679	2.2763	5.2598
-13.724508	0.842774823	0.608197646	0.371684438	0.237671236	0.116201927	-0.001966451	-0.037828466		-11.98078512	1.17433188	0.879711509	0.625183006	0.410746371	0.236401601	0.102148678	0.00798755		56.838548	0.103328771	0.020204461	-0.039041233	-0.117839852	-0.040329406	0.52820326	2.2321	5.1493
-13.704635	0.837464573	0.600288187	0.363546055	0.239245287	0.117285519	0.006822304	-0.025662757		-11.92418929	1.183055736	0.886302994	0.629917924	0.413900525	0.238250795	0.102968714	0.008054231		56.41688	0.099610888	0.017707581	-0.039079937	-0.114057879	-0.046118943	0.51610793	2.17437038	5.0609
-13.684762	0.828925933	0.586959019	0.359120996	0.24213447	0.115979676	0.001327461	-0.020715364		-11.86759346	1.192298019	0.893286829	0.634935253	0.417243291	0.240210939	0.103838179	0.008124959		55.970018	0.093178683	0.018781265	-0.045657178	-0.116537941	-0.050002797	0.49341344	2.12849299	4.9725
-13.664889	0.828193579	0.587101185	0.358514061	0.217031614	0.110817084	0.003236635	-0.018066397		-11.81099763	1.202058728	0.900663012	0.640234992	0.420774667	0.242282034	0.104757074	0.008199733		55.531996	0.096130138	0.017930327	-0.040717825	-0.113142055	-0.053448187	0.47371129	2.08102219	4.862
-13.645016	0.829935865	0.596526607	0.360046488	0.197478011	0.112402314	0.013230418	-0.018152946		-11.75439393	1.212351061	0.908441644	0.64582451	0.424499659	0.244467087	0.105726776	0.00827867		55.085134	0.093313493	0.01732072	-0.041127228	-0.111384663	-0.057674812	0.45946121	2.03781227	4.7736
-13.625262	0.836369287	0.606054077	0.373037427	0.205011583	0.110300597	0.010664418	-0.003021959		-11.69779023	1.223234784	0.916668493	0.651737229	0.428440991	0.246779778	0.106753568	0.008362308		54.655068	0.089471629	0.01526931	-0.041233647	-0.115918036	-0.065566059	0.44305417	1.99219566	4.6852
-13.605389	0.842421831	0.6020427	0.378897628	0.228477453	0.096027587	0.019447541	0.008787063		-11.64118653	1.234709897	0.925343558	0.657973147	0.432598664	0.249220105	0.107837451	0.008450647		54.216604	0.086677526	0.01405255	-0.045396013	-0.113520849	-0.072031635	0.4355689	1.94472486	4.5968
-13.585516	0.850580135	0.596676259	0.383689533	0.244636035	0.100421206	0.034416833	0.014221745		-11.58458283	1.2467764	0.93446684	0.664532266	0.436972677	0.25178807	0.108978425	0.008543685		53.769742	0.084356805	0.010083457	-0.044051554	-0.123220097	-0.074983753	0.4174248	1.90258016	4.5084
-13.565643	0.857677396	0.590911355	0.398445002	0.257114518	0.121858271	0.042944357	0.017719392		-11.52797913	1.259434293	0.944038339	0.671414585	0.44156303	0.254483672	0.110176488	0.008641424		53.331278	0.086677526	0.011630788	-0.043258436	-0.130088114	-0.074778002	0.39706628	1.84922855	4.3979
-13.545889	0.867181979	0.585566152	0.418221653	0.249944672	0.138351496	0.040529267	0.007639148		-11.47137543	1.272701295	0.954071636	0.678630032	0.446376483	0.257310985	0.111433518	0.008744024		52.884858	0.085033065	0.009115189	-0.050873828	-0.128717472	-0.081156946	0.37975977	1.81136241	4.3095
-13.526016	0.863029654	0.596369061	0.416999581	0.253430615	0.137909266	0.038909214	4.55797227325517E-4		-11.41477173	1.286658576	0.96462895	0.686224093	0.451444007	0.260288686	0.11275811	0.008852222		52.446394	0.083669716	0.01159092	-0.04704678	-0.131341847	-0.083322746	0.36149633	1.75988267	4.2211
-13.506143	0.859709627	0.620562958	0.403840932	0.260794223	0.131005577	0.035200789	0.004218675		-11.35816803	1.301306136	0.97571028	0.694196769	0.456765601	0.263416773	0.114150265	0.008966017		51.999532	0.081551652	0.003500264	-0.046156936	-0.12718108	-0.083921435	0.34676668	1.71480088	4.1327
-13.48627	0.849195953	0.63877425	0.390258063	0.279006632	0.12693927	0.038502303	0.004249358		-11.30156433	1.316643975	0.987315628	0.702548058	0.462341266	0.266695248	0.115609982	0.009085409		51.561068	0.083759884	0.004273919	-0.045060695	-0.124597369	-0.080677155	0.33245472	1.66998871	4.0664
-13.466397	0.851483107	0.645743234	0.386766115	0.297808063	0.123917007	0.038767969	0.005032635		-11.24496063	1.332672093	0.999444992	0.711277962	0.468171002	0.270124109	0.117137261	0.009210398		51.122604	0.082317859	0.017020669	-0.050280598	-0.129736724	-0.089505221	0.32077929	1.62811363	3.978
-13.446643	0.868486516	0.660795125	0.376508858	0.299419579	0.115772818	0.030936075	-0.005565078		-11.18835693	1.349457111	1.012149462	0.720423848	0.474280269	0.273718721	0.118739183	0.009341593		50.675742	0.082498195	0.011511271	-0.050806113	-0.118259973	-0.095034199	0.30712591	1.59450616	3.8896
-13.42677	0.889484937	0.670975182	0.360874908	0.28487617	0.115774565	0.022549791	-0.04019316		-11.13175323	1.367099682	1.0255063	0.730042297	0.480707673	0.277502423	0.120426526	0.009479919		50.23772	0.073834774	0.004899902	-0.044157973	-0.115752507	-0.1013948	0.29089788	1.55663118	3.8012
-13.406897	0.906059741	0.668017712	0.368293797	0.266350409	0.12484192	0.014151469	-0.06202448		-11.07514953	1.385599806	1.039515507	0.74013331	0.487453214	0.281475215	0.12219929	0.009625378		49.78246	0.071694389	0.005048767	-0.047162822	-0.124053709	-0.098562022	0.27347424	1.51289086	3.7128
-13.387024	0.918299163	0.652097839	0.400792638	0.25674692	0.123265855	0.021625255	-0.059817357		-11.01854583	1.404957483	1.054177083	0.750696886	0.494516891	0.285637096	0.124057476	0.009777969		49.352394	0.075277241	-0.002333893	-0.048974774	-0.121904263	-0.107581695	0.25958218	1.46914391	3.6244
-13.367151	0.910691023	0.636218433	0.413812811	0.252250144	0.109240587	0.030466393	-0.028658564		-10.96194213	1.425172713	1.069491027	0.761733025	0.501898706	0.289988067	0.126001084	0.009937692		48.905532	0.0756262	-0.002431199	-0.044760826	-0.123447285	-0.106448407	0.24682606	1.42913849	3.5581
-13.347397	0.898306741	0.641711388	0.401573337	0.255300834	0.107127718	0.025710273	-5.34E-04		-10.90535668	1.446422806	1.085593579	0.773341613	0.509666908	0.294569461	0.128049246	0.010106198		48.45867	0.069396652	-0.001199177	-0.046521265	-0.129020684	-0.119553044	0.23389314	1.39286576	3.4697
-13.327524	0.892331001	0.648830907	0.404737236	0.260005791	0.113371435	0.022250394	0.003316299		-10.84877122	1.468830876	1.102579302	0.785591953	0.517868829	0.299409924	0.130215214	0.010284631		48.028604	0.06972329	0.002357341	-0.047098362	-0.126954113	-0.118383512	0.218862267	1.35525819	3.3813
-13.307651	0.90515091	0.653796129	0.410089032	0.270089276	0.11215725	0.032004287	-0.013535775		-10.79218577	1.492396923	1.120448199	0.798484046	0.526504467	0.304509455	0.132498985	0.010472989		47.573344	0.071762015	-0.008125839	-0.048723303	-0.121394637	-0.120375385	0.20640737	1.31124162	3.315
-13.287778	0.921024262	0.674951891	0.420094456	0.277301587	0.102137815	0.022827801	-0.014355166		-10.73560031	1.517120948	1.139200267	0.812017892	0.535573823	0.309868055	0.134900562	0.010671273		47.13488	0.063392082	-0.004763898	-0.053749964	-0.120912415	-0.116628993	0.193682411	1.2752363	3.2266
-13.267905	0.911387796	0.677536441	0.439138137	0.277710911	0.113222204	0.020500166	0.00144807		-10.67901486	1.543002949	1.158835507	0.82619349	0.545076897	0.315485723	0.137419943	0.010879482		46.696858	0.064597416	-0.00601467	-0.050386948	-0.119031484	-0.132027831	0.183023802	1.24323108	3.1603
-13.248151	0.898434339	0.651360972	0.437651512	0.263222353	0.135684931	0.021145251	0.010310208		-10.62403671	1.569418742	1.178881877	0.840671374	0.554787232	0.321229447	0.139997991	0.011092791		46.258394	0.066501331	3.8566047E-4	-0.048300952	-0.129605892	-0.135372003	0.16922191	1.20241901	3.094
-13.228278	0.890782238	0.632108144	0.43702674	0.257274645	0.148614306	0.041387747	-0.015637148		-10.56905856	1.597479467	1.2001865	0.856066813	0.565120406	0.327347275	0.142747391	0.01132068		45.811532	0.065352352	-0.001296477	-0.052273123	-0.124536152	-0.127294232	0.156317941	1.15973728	3.0056
-13.208405	0.889894757	0.637065393	0.443609743	0.257162564	0.14343655	0.073169449	-0.059901843		-10.51408041	1.627185124	1.222749375	0.872379808	0.57607642	0.333839208	0.145668143	0.011563149		45.36467	0.067954185	0.002306931	-0.053943414	-0.129061348	-0.134915859	0.147395287	1.12826909	2.9393
-13.188532	0.8999584	0.642758607	0.449899883	0.254697098	0.137086645	0.076393675	-0.075163968		-10.45910226	1.658535714	1.246570504	0.889610358	0.587655274	0.340705247	0.148760247	0.0118202		44.926206	0.064259286	8.5454954E-4	-0.055065412	-0.124983677	-0.136231693	0.133353831	1.0941268	2.8509
-13.168778	0.898852823	0.640701964	0.445365502	0.274133484	0.12154882	0.068524798	-0.045462731		-10.40412411	1.691531235	1.271649886	0.907758463	0.599856966	0.34794539	0.152023703	0.012091831		44.479344	0.061600656	-5.17E-04	-0.048604006	-0.124680244	-0.135692011	0.121526795	1.05971268	2.7846
-13.148905	0.888922949	0.641080759	0.438689368	0.29460946	0.123790335	0.056010816	-0.004686184		-10.3554303	1.722711975	1.295362092	0.924928052	0.611409855	0.354807495	0.155120942	0.012350115		44.041101	0.064383267	-0.005734508	-0.048230053	-0.121270435	-0.145827513	0.106377024	1.02050286	2.7183
-13.129032	0.887739416	0.635839609	0.442347938	0.301356141	0.119379483	0.056024192	0.004200258		-10.30673649	1.755885473	1.320602452	0.943215393	0.623724296	0.362129155	0.158429939	0.012626564		43.594239	0.063008647	-0.008700218	-0.051434792	-0.12046489	-0.141541218	0.099416187	0.99143473	2.6299
-13.109159	0.891466502	0.637695077	0.440638298	0.3010316	0.103876251	0.053415346	-0.007275219		-10.25804268	1.791051729	1.347370965	0.962620485	0.636800289	0.369910369	0.161950695	0.012921178		43.164394	0.059651657	-0.008978037	-0.055839213	-0.125114509	-0.146211169	0.088712715	0.96155995	2.5636
-13.089286	0.890953706	0.649888257	0.441191904	0.289718025	0.094693685	0.048489421	-0.002992001		-10.20934887	1.828210742	1.375667632	0.98314333	0.650637834	0.378151138	0.165683209	0.013233957		42.717532	0.056778878	-0.011118576	-0.053743525	-0.12753247	-0.143304577	0.077185797	0.9258132	2.4973
-13.069532	0.892104264	0.651137631	0.440210128	0.275011496	0.098298027	0.033783985	0.012989137		-10.16065506	1.867362513	1.405492454	1.004783926	0.665236931	0.386851461	0.169627482	0.0135649		42.27067	0.057781555	-0.009562979	-0.050864134	-0.136990607	-0.145324075	0.067140905	0.88927527	2.431
-13.049659	0.901317748	0.649777377	0.447611617	0.261398394	0.096127121	0.031548272	0.019509114		-10.1233047	1.899643863	1.430097969	1.022650169	0.67730046	0.394048838	0.172895268	0.013839648		41.823808	0.049231065	-0.007791753	-0.049290775	-0.133946111	-0.1442467	0.060853234	0.85993531	2.3647
-13.029786	0.918156786	0.657657702	0.454166848	0.246141504	0.094575692	0.04432545	0.022422214		-10.08595434	1.933721125	1.456083773	1.041528715	0.69005595	0.401665472	0.176357247	0.014131169		41.377167	0.051968592	-0.011331841	-0.052914887	-0.13442767	-0.148733	0.044782998	0.82259294	2.2984
-13.009913	0.93779881	0.654139367	0.449265336	0.239452212	0.112210781	0.051372911	0.005430282		-10.04860397	1.9695943	1.483449865	1.061419564	0.703503399	0.409701363	0.180013421	0.014439463		40.938703	0.05345548	-0.012851084	-0.057370683	-0.128944439	-0.156218049	0.037432759	0.79325298	2.2321
-12.99004	0.943340417	0.651792454	0.44394638	0.243086545	0.131603262	0.044977543	-0.011938788		-10.01125361	2.007263389	1.512196244	1.082322718	0.717642808	0.41815651	0.183863789	0.014764529		40.500239	0.049005645	-0.005597378	-0.055690906	-0.130460057	-0.156611429	0.029707925	0.76177816	2.17063106
-12.970286	0.929057927	0.669080555	0.433735269	0.254628696	0.140929698	0.050048112	-0.006779244		-9.973903252	2.04672839	1.542322912	1.104238174	0.732474177	0.427030914	0.187908351	0.015106368		40.053377	0.049771631	-0.00505111	-0.056226114	-0.131782742	-0.15701387	0.014427366	0.72923812	2.10734329
-12.950413	0.920437122	0.691451042	0.427889544	0.25984701	0.139108614	0.056138328	0.020160764		-9.947606843	2.076086156	1.564743544	1.120556378	0.743524658	0.433648379	0.190927505	0.015361911		39.615134	0.050887018	-0.012946047	-0.054936422	-0.125155836	-0.159060772	0.00325038	0.70096559	2.04223448
-12.93054	0.914503811	0.691029745	0.438298816	0.271140869	0.137292875	0.059196981	0.035326194		-9.921310433	2.10653089	1.58800112	1.137489737	0.754996741	0.440522126	0.194065858	0.015627806		39.17667	0.04825093	-0.007423677	-0.050986685	-0.115332386	-0.157991132	-0.002971566	0.67322567	1.97774447
-12.910667	0.902730064	0.684858066	0.44808543	0.273864764	0.116299917	0.070838908	0.023488187		-9.895014023	2.138062592	1.612095641	1.155038253	0.766890426	0.447652158	0.197323411	0.015904052		38.729808	0.05137145	-0.006718002	-0.052705097	-0.12605177	-0.163639229	-0.012178139	0.63408215	1.91806784
-12.890794	0.875686525	0.671101417	0.451576127	0.283569003	0.113314217	0.06615836	0.002700734		-9.868717613	2.170681262	1.637027106	1.173201924	0.779205714	0.455038473	0.200700164	0.016190649		38.283167	0.049805444	-0.014469931	-0.058083209	-0.127167157	-0.165000368	-0.017932272	0.61307831	1.85598231
-12.87104	0.872178522	0.668513714	0.447736889	0.289630702	0.106367991	0.061103197	-0.008245657		-9.842421203	2.204386899	1.662795516	1.191980751	0.791942604	0.462681071	0.204196117	0.016487598		37.836305	0.041480153	-0.015274061	-0.048658842	-0.124673614	-0.160358042	-0.027193166	0.59760831	1.79690238
-12.851167	0.88250632	0.666977389	0.437730098	0.289504356	0.103245151	0.046723027	-9.63E-04		-9.823936963	2.228851665	1.681504419	1.205619567	0.801197109	0.468237041	0.206739327	0.016703821		37.406239	0.039823979	-0.006788347	-0.053521064	-0.127621975	-0.170118507	-0.035606415	0.56680091	1.74024903
-12.831294	0.905511444	0.672722815	0.425222359	0.299255805	0.108270375	0.043160448	0.020056807		-9.805452722	2.253721284	1.700525936	1.219488928	0.81061026	0.473889928	0.209327897	0.016924015		36.950979	0.042262935	-0.005304309	-0.054059457	-0.128903112	-0.175483061	-0.045273176	0.53605981	1.68297909
-12.811421	0.924041237	0.678894638	0.42300017	0.286432292	0.104081332	0.042433814	0.020002453		-9.786968481	2.278995756	1.719860067	1.233588834	0.820182058	0.479639733	0.211961827	0.01714818		36.521134	0.042595319	-0.007629981	-0.052772811	-0.125114509	-0.172877913	-0.050692317	0.51091885	1.62391021
-12.791667	0.933559196	0.68604896	0.420893572	0.272826083	0.098777485	0.046576666	0.009826298		-9.768484241	2.304675083	1.739506813	1.247919286	0.829912502	0.485486456	0.214641116	0.017376316		36.074272	0.041023788	-0.010401144	-0.053163174	-0.116889331	-0.1746784	-0.061904973	0.48011145	1.56664027
-12.771794	0.931399957	0.689400824	0.42956992	0.25686072	0.100470147	0.056025601	-0.006261972		-9.75	2.330759263	1.759466174	1.262480283	0.839801592	0.491430097	0.217365765	0.017608423		35.635808	0.041575846	-0.011311996	-0.053282471	-0.120334058	-0.174349773	-0.070071144	0.44950516	1.50937917
-12.751921	0.925890563	0.679776136	0.444582579	0.25869184	0.112456302	0.063419482	-0.015105783		-9.73	2.358369162	1.780592824	1.277892703	0.8502688	0.497721112	0.220249605	0.017854087		35.189167	0.041372968	-0.011328305	-0.054584971	-0.126615983	-0.167377002	-0.07904949	0.42950024	1.45784418
-12.732048	0.919962176	0.669740785	0.451247473	0.264803063	0.108059585	0.051566028	-0.002680253		-9.71	2.384649059	1.800696738	1.292554579	0.860222585	0.503700753	0.222989049	0.01808726		34.750703	0.046453979	-0.021069521	-0.055445874	-0.125334846	-0.174231096	-0.081684252	0.4126291	1.40539646
-12.712175	0.905189691	0.66334565	0.456745	0.271112481	0.106248373	0.037759516	0.020893688		-9.69	2.409598954	1.819777913	1.30646591	0.869662947	0.50936902	0.225584096	0.018307941		34.253232	0.042601065	-0.01654006	-0.052021582	-0.118762969	-0.179905713	-0.088510058	0.38429027	1.35325372
-12.692421	0.915888979	0.652706276	0.448362342	0.277342969	0.132870023	0.042295547	0.035627551		-9.67	2.433218847	1.837836352	1.319626697	0.878589885	0.514725913	0.228034746	0.018516132		33.856979	0.036680917	-0.016036003	-0.057950965	-0.128586419	-0.180636781	-0.097717139	0.3544177	1.3020215
-12.672548	0.942615553	0.658419341	0.448780145	0.279513728	0.14933317	0.056943616	0.009093172		-9.65	2.455508737	1.854872053	1.33203694	0.8870034	0.519771432	0.230341001	0.018711831		33.418515	0.037486462	-0.01615552	-0.0545624	-0.125775741	-0.182884793	-0.101054902	0.33247903	1.25078928
-12.652675	0.94110455	0.655240057	0.450090056	0.268490538	0.146996827	0.062382065	-0.012629749		-9.63	2.474306257	1.869220559	1.342473715	0.894065727	0.523996594	0.232266281	0.01887451		32.929663	0.039119873	-0.014181548	-0.055968134	-0.121573647	-0.180490479	-0.110434142	0.31647421	1.20315715
-12.632802	0.938199037	0.65457081	0.4562615	0.250410068	0.148595491	0.056605848	6.13748066249682E-4		-9.61	2.490312008	1.881415925	1.351324841	0.900038758	0.527557677	0.233881564	0.019010141		32.537609	0.03671473	-0.011478453	-0.057986484	-0.124990307	-0.183068223	-0.11629462	0.29726931	1.15131718
-12.612929	0.951361693	0.671962968	0.456206282	0.234146541	0.14814208	0.046252585	0.002960544		-9.59	2.503525991	1.891458149	1.358590316	0.904922494	0.530454683	0.23518685	0.019118724		32.107543	0.033177404	-0.018532773	-0.059002063	-0.125500596	-0.173636385	-0.127425727	0.27546545	1.10490939
-12.593175	0.962222026	0.693054296	0.455766097	0.237351017	0.15455121	0.035059427	-0.002570514		-9.57	2.513948205	1.899347233	1.364270142	0.908716935	0.532687611	0.23618214	0.019200258		31.660902	0.026198224	-0.018837554	-0.062529242	-0.121257175	-0.176013019	-0.130591552	0.25862746	1.05909609
-12.573302	0.959528282	0.699140201	0.443707899	0.248849891	0.144680013	0.032261226	0.00371108		-9.55	2.521578651	1.905083176	1.368364318	0.911422079	0.53425646	0.236867432	0.019254744		31.21404	0.026209495	-0.021608717	-0.055513519	-0.117123812	-0.181367849	-0.136287385	0.24039054	1.00966723
-12.553429	0.961843765	0.68544288	0.428809347	0.244266167	0.117837383	0.041786962	0.002808522		-9.531618208	2.528270347	1.910100527	1.37193402	0.913770829	0.535610955	0.237454369	0.01930084		30.767178	0.029544164	-0.02067802	-0.053591963	-0.121931667	-0.177858811	-0.14155713	0.217617816	0.96566392
-12.533556	0.975288461	0.692265784	0.434035481	0.240591539	0.104856006	0.057006163	-0.004922875		-9.513236416	2.534090716	1.914439635	1.374998803	0.915768221	0.53674789	0.237937783	0.019337682		30.324515	0.028378168	-0.021754113	-0.052837549	-0.122249023	-0.178479821	-0.138705567	0.187877404	0.91774228
-12.513683	0.971867736	0.695058654	0.432697758	0.251895696	0.105508489	0.055946675	0.001495661		-9.494854625	2.539039756	1.918100501	1.377558667	0.917414255	0.537667265	0.238317672	0.01936527		29.886272	0.022463766	-0.016303236	-0.053359809	-0.115993618	-0.184822742	-0.143810004	0.170306799	0.87705397
-12.493929	0.974809312	0.690034021	0.424337388	0.262842716	0.106338865	0.061735245	0.01101626		-9.476472833	2.543117468	1.921083125	1.379613612	0.91870893	0.53836908	0.238594038	0.019383605		29.443609	0.02314533	-0.019388551	-0.05413361	-0.117413101	-0.182738712	-0.158667834	0.148035082	0.8360651
-12.474056	0.984715476	0.696906625	0.429258196	0.265253053	0.099427163	0.04934608	0.005198727		-9.458091041	2.546323851	1.923387506	1.381163638	0.919652247	0.538853335	0.23876688	0.019392685		29.000946	0.024502712	-0.016781525	-0.054597919	-0.120843684	-0.17535466	-0.15956642	0.128129612	0.79507623
-12.454183	0.985973042	0.692915943	0.427358289	0.26836866	0.102981691	0.034328773	0.01043177		-9.431983438	2.549505789	1.925590808	1.382567503	0.920435876	0.53919593	0.238847641	0.019390807		28.558283	0.022356581	-0.010231173	-0.053985303	-0.11446474	-0.177968648	-0.160524455	0.116443574	0.7442175
-12.43431	0.988488497	0.676605026	0.414289892	0.272866901	0.118837756	0.032083747	0.002846813		-9.405875835	2.551892103	1.927168991	1.383500981	0.920888076	0.539330276	0.238827561	0.019379721		28.115841	0.022452495	-0.007830428	-0.056229299	-0.114974366	-0.173892524	-0.165569222	0.102790636	0.70812378
-12.414437	0.983592252	0.668147457	0.421380397	0.266233001	0.143218654	0.039592391	-0.011451886		-9.379768233	2.553482791	1.928122055	1.383964073	0.921008845	0.539256374	0.238706639	0.019359426		27.660581	0.020863947	-0.013503984	-0.054443103	-0.11595207	-0.175299631	-0.171391909	0.079468727	0.67399254
-12.394683	0.95850592	0.674512912	0.443312648	0.250940664	0.158579028	0.049037651	-0.011882024		-9.35366063	2.554277854	1.928450002	1.383956778	0.920798185	0.538974224	0.238484875	0.019329924		27.226316	0.023426884	-0.012770242	-0.050619102	-0.108581278	-0.172320551	-0.170359176	0.066799018	0.63842701
-12.37481	0.943043444	0.692536481	0.458987961	0.256216292	0.166456237	0.049414782	-0.017039801		-9.327553027	2.554277292	1.92815283	1.383479096	0.920256095	0.538483826	0.238162271	0.019291213		26.779454	0.020148614	-0.016893991	-0.053611281	-0.114960222	-0.176707843	-0.178802702	0.04555252	0.59668232
-12.354937	0.940378041	0.70571385	0.464760386	0.254573254	0.177060072	0.055851205	-0.001266344		-9.29049659	2.553442948	1.927071158	1.382300302	0.919130379	0.537561393	0.237593322	0.019225971		26.328614	0.024198616	-0.01775914	-0.053856313	-0.1168206	-0.169616174	-0.179116964	0.033407907	0.55915873
-12.335064	0.950111512	0.713915871	0.482133965	0.253470825	0.170295636	0.056754623	-0.007770281		-9.253440152	2.552066478	1.925557886	1.380791894	0.917768504	0.536487718	0.236949516	0.019153717		25.89015	0.023517052	-0.02190415	-0.055294312	-0.107299478	-0.171827058	-0.182619593	0.017274929	0.52344513
-12.31531	0.969629954	0.707114003	0.488302092	0.259362812	0.147640461	0.059626182	-0.017726486		-9.216383715	2.550147884	1.923613012	1.378953874	0.916170471	0.535262803	0.236230852	0.019074453		25.447487	0.019765599	-0.020572492	-0.052689034	-0.116737725	-0.176085728	-0.184386046	0.003992608	0.4904432
-12.295437	0.969302746	0.695848657	0.486830737	0.280647349	0.143419917	0.053234057	-0.008789733		-9.179327278	2.547687165	1.921236537	1.376786241	0.914336278	0.533886647	0.235437331	0.018988177		25.000625	0.021934162	-0.02145868	-0.051076971	-0.115263434	-0.17555577	-0.190523879	-0.002019224	0.45683573
-12.275564	0.958823411	0.690909362	0.488290138	0.289802186	0.146728036	0.045313246	-0.005026517		-9.142270841	2.54468432	1.918428461	1.374288996	0.912265925	0.532359251	0.234568953	0.018894889		24.558183	0.020554149	-0.025251902	-0.044061248	-0.111915063	-0.17555577	-0.193727495	-0.025757992	0.41976519
-12.255691	0.957782097	0.690048187	0.489993477	0.282879448	0.150518534	0.0453049	-0.015237111		-9.093955179	2.540297735	1.914386884	1.370738302	0.909351992	0.530227953	0.233366168	0.018766505		24.119719	0.017675757	-0.020696738	-0.045363748	-0.102794835	-0.167184511	-0.195089739	-0.037037832	0.3901534
-12.235818	0.963022088	0.704555209	0.484150759	0.273286223	0.152282647	0.043095322	-0.034387157		-9.045639517	2.535500248	1.910017449	1.366936612	0.906257737	0.527980825	0.232105857	0.018632712		23.668658	0.015180468	-0.019841071	-0.046814625	-0.112824699	-0.168446421	-0.197679196	-0.050161696	0.36039133
-12.216064	0.969548251	0.70905143	0.47570489	0.279959714	0.15972172	0.035782128	-0.017765837		-8.997323855	2.530291858	1.905320157	1.362883924	0.90298316	0.525617864	0.23078802	0.01849351		23.226216	0.014160929	-0.019526897	-0.047743173	-0.110207175	-0.166508472	-0.199281004	-0.056338204	0.33319065
-12.196191	0.956276016	0.705300348	0.472821199	0.298670979	0.159740589	0.034458814	0.001023246		-8.949008193	2.524672566	1.900295008	1.35858024	0.899528261	0.523139072	0.229412656	0.0183489		22.783553	0.016126768	-0.021777583	-0.051792682	-0.105053676	-0.168007957	-0.201451666	-0.076805677	0.30056442
-12.176318	0.947534019	0.710807548	0.459927083	0.305250733	0.154535361	0.034061412	0.004203605		-8.900692531	2.518642371	1.894942002	1.354025558	0.89589304	0.520544449	0.227979766	0.018198881		22.34089	0.01280905	-0.01775682	-0.054281918	-0.10200918	-0.168061881	-0.205149438	-0.08518666	0.26929513
-12.156445	0.952718355	0.702036394	0.447147624	0.307949519	0.151676875	0.036754904	0.004955656		-8.846084815	2.511936473	1.888974598	1.348937061	0.891823863	0.517635004	0.226370467	0.018030149		21.8983154	0.019424773	-0.019744891	-0.049342358	-0.098620145	-0.164022885	-0.205164908	-0.096272241	0.24778299
-12.136572	0.965226365	0.689262494	0.438073368	0.304311893	0.144048219	0.024256744	0.016068234		-8.791477099	2.50509105	1.882896512	1.343764373	0.887694634	0.514687293	0.224742336	0.017859665		21.4556966	0.01503684	-0.021282875	-0.050638488	-0.102560354	-0.167002186	-0.203113807	-0.102807653	0.219791572
-12.116818	0.979024071	0.697091621	0.43852883	0.300766021	0.139887825	0.017799652	0.015132881		-8.736869382	2.498106103	1.876707746	1.338507495	0.883505352	0.511701316	0.223095371	0.017687428		21.017321	0.015656458	-0.021121169	-0.049916269	-0.106735044	-0.158064725	-0.200613413	-0.119703103	0.193155768
-12.096945	0.986958837	0.708353239	0.443734098	0.30030288	0.116877805	0.036424588	0.008249183		-8.682261666	2.490981633	1.870408299	1.333166427	0.879256019	0.508677073	0.221429573	0.017513439		20.5747022	0.01092487	-0.022030717	-0.045002673	-0.103510875	-0.163986641	-0.205628566	-0.123645522	0.166821408
-12.077072	0.98814876	0.719251677	0.459981724	0.305965785	0.10493087	0.056971543	0.006266475		-8.62765395	2.483717638	1.86399817	1.327741169	0.874946633	0.505614563	0.219744942	0.017337696		20.1278844	0.013859551	-0.020499894	-0.043332589	-0.102766768	-0.167330813	-0.208592618	-0.127504845	0.141108058
-12.057199	1.000993665	0.732771346	0.484716145	0.303242469	0.113247106	0.046642675	-0.009938339		-8.571361321	2.476415845	1.85753705	1.322259307	0.870582616	0.502506976	0.218032371	0.017158738		19.6853098	0.009230772	-0.016713545	-0.043674347	-0.085586228	-0.153952357	-0.2105688	-0.13605644	0.120896282
-12.037326	1.004183954	0.71956494	0.486528824	0.300827888	0.130279142	0.038012693	-0.030306193		-8.515068693	2.469137762	1.851096511	1.316794604	0.866232041	0.499408821	0.216324928	0.01698031		19.2469342	0.012699213	-0.0198176	-0.041739844	-0.089705447	-0.151996728	-0.204401353	-0.148168345	0.096182073
-12.017572	0.995579133	0.718181947	0.465944061	0.306266562	0.122536049	0.024448695	-0.045918981		-8.458776064	2.46188339	1.844676553	1.311347059	0.861894907	0.496320098	0.214622615	0.016802411		18.7916742	0.010270025	-0.020579542	-0.04567331	-0.093522338	-0.156730327	-0.203053474	-0.149576999	0.06893432
-11.997699	0.976085144	0.723687516	0.450698476	0.331781955	0.111504514	0.022609999	-0.041660056		-8.402483436	2.454652729	1.838277176	1.305916671	0.857571215	0.493240807	0.21292543	0.016625042		18.3532986	0.01272739	-0.024483043	-0.043990279	-0.08711599	-0.149473792	-0.206287588	-0.161063474	0.050982711
-11.977826	0.979749827	0.725765472	0.453708592	0.344382332	0.113099337	0.037211604	-0.023414981		-8.346190807	2.447445778	1.83189838	1.300503442	0.853260965	0.490170948	0.211233375	0.016448202		17.9106798	0.011490961	-0.023885238	-0.042275052	-0.089002888	-0.153513672	-0.203353371	-0.169257049	0.032823583
-11.957953	0.993556467	0.734201041	0.46772691	0.336480535	0.121317513	0.039962838	-0.006995344		-8.289851754	2.440368275	1.825623981	1.295171073	0.849009552	0.487139416	0.209560649	0.016273211		17.4681052	0.005706043	-0.022021368	-0.040037495	-0.082816877	-0.147371861	-0.199551066	-0.171957227	0.014711727
-11.938199	1.007641578	0.743753439	0.481971879	0.326949286	0.127208582	0.038921759	-0.005273963		-8.233512701	2.433359781	1.819406814	1.289884349	0.844792386	0.484130923	0.207899945	0.016099412		16.9874744	0.009157533	-0.021643967	-0.037619436	-0.085021131	-0.139841728	-0.196167335	-0.174257395	-0.005712364
-11.918326	1.013883447	0.733657287	0.479411809	0.321908376	0.152418777	0.040898489	0.002063529		-8.177173648	2.426420298	1.81324688	1.284643269	0.840609466	0.481145469	0.206251263	0.015926805		16.5828234	0.012230295	-0.022108177	-0.03981178	-0.081219268	-0.141870066	-0.196795859	-0.179692669	-0.019303333
-11.898453	1.020391511	0.721580738	0.476718524	0.310324979	0.162261721	0.044164595	0.003769373		-8.120834595	2.419549825	1.807144178	1.279447834	0.836460793	0.478183055	0.204614603	0.01575539		16.1402046	0.009823605	-0.024670672	-0.029307581	-0.075969855	-0.144575327	-0.197888925	-0.182143117	-0.031780463
-11.87858	1.015203777	0.709711454	0.482242101	0.295120033	0.165808679	0.033340015	0.008357621		-8.064495542	2.412748362	1.801098708	1.274298043	0.832346368	0.47524368	0.202989965	0.015585167		15.69763	0.003307884	-0.022342658	-0.037109984	-0.073586149	-0.138141133	-0.198023956	-0.189794358	-0.04802993
-11.858707	1.005867445	0.699770181	0.482947899	0.295676095	0.163096753	0.007531379	0.020410529		-8.008156489	2.406063423	1.795148332	1.269222839	0.828286944	0.472340646	0.201383929	0.01541675		15.2592544	0.008258416	-0.017754411	-0.036626359	-0.073503495	-0.133316261	-0.192290332	-0.196429883	-0.065741312
-11.838953	1.007049538	0.689687097	0.480875676	0.299491615	0.156671477	-2.69E-04	0.019088187		-7.951817436	2.39947661	1.789278456	1.264211122	0.82427461	0.469468918	0.199794032	0.015249914		14.8124366	0.009434291	-0.020860875	-0.040630724	-0.069108468	-0.129002783	-0.19468553	-0.193678654	-0.074877231
-11.81908	1.020738949	0.685819684	0.482496727	0.304815232	0.146452908	0.007613679	-0.005108477		-7.895478384	2.392987925	1.783489079	1.259262893	0.820309366	0.466628498	0.198220273	0.015084658		14.3698178	0.01105442	-0.026653926	-0.03791605	-0.072029204	-0.123538116	-0.1933087	-0.199730518	-0.086575424
-11.799207	1.033523687	0.701780601	0.485518343	0.304038867	0.140869937	0.025892342	-0.018276051		-7.839139331	2.386597367	1.777780202	1.25437815	0.816391211	0.463819384	0.196662654	0.014920982		13.927199	0.007218479	-0.013663369	-0.031493556	-0.076024442	-0.125383687	-0.188353217	-0.199396808	-0.102417588
-11.779334	1.026691739	0.714195609	0.466876581	0.299639889	0.165440577	0.024450768	-0.014537335		-7.782800278	2.380304936	1.772151824	1.249556894	0.812520145	0.461041577	0.195121174	0.014758888		13.4888234	0.010160188	-0.012899107	-0.033769816	-0.07588698	-0.121966143	-0.186376814	-0.205114741	-0.113908041
-11.759461	1.023630814	0.710767221	0.442594577	0.291116172	0.168794828	0.008986964	-0.013000819		-7.726461225	2.374095898	1.766592679	1.244790909	0.80869059	0.45829172	0.193594284	0.014598239		12.999883	0.007883114	-0.013302388	-0.031416148	-0.074949719	-0.117579735	-0.18383222	-0.204664564	-0.121932772
-11.739707	1.025850392	0.720415621	0.449250668	0.280356802	0.160063506	-4.61E-04	-0.00987039		-7.670122172	2.367980859	1.761110877	1.240086113	0.804906566	0.455572235	0.192083106	0.014439134		12.607829	0.006803043	-0.009176141	-0.028572484	-0.06824038	-0.112351538	-0.18079347	-0.19777953	-0.131445054
-11.719834	1.030381899	0.735357694	0.472752453	0.275321859	0.147173148	0.007463075	-0.021449768		-7.613783119	2.36195982	1.75570642	1.235442504	0.801168072	0.452883121	0.190587639	0.014281573		12.1610554	0.005587764	-0.008243057	-0.029384989	-0.061889061	-0.115660571	-0.174341596	-0.199663334	-0.136436781
-11.699961	1.025114608	0.744513439	0.491991966	0.293038082	0.138210913	0.01914719	-0.026987304		-7.557444066	2.356032779	1.750379308	1.230860084	0.797475108	0.450224379	0.189107883	0.014125557		11.7205582	0.0070579	-0.01036711	-0.030120086	-0.056681196	-0.109208697	-0.173143997	-0.196846026	-0.145704416
-11.680088	1.013905173	0.74396822	0.501051036	0.298836361	0.137973839	0.036891096	-0.004457935		-7.501105013	2.350199738	1.74512954	1.226338852	0.793827675	0.447596009	0.187643839	0.013971085		11.2758178	0.001932057	-0.007422506	-0.025187035	-0.056722523	-0.111639255	-0.175389578	-0.194178998	-0.152288006
-11.660215	1.015424111	0.742476086	0.489612914	0.300941303	0.142718221	0.045893773	0.016636264		-7.44476596	2.344466617	1.739961762	1.221882297	0.790228222	0.444999536	0.186196225	0.013818218		10.8332432	7.1255262E-4	-0.007396715	-0.026689563	-0.056846504	-0.109372458	-0.16622736	-0.193428924	-0.155707318
-11.640461	1.033259666	0.739380704	0.486192901	0.311594509	0.142743014	0.045170272	0.013615858		-7.388426907	2.338818521	1.734864248	1.217481576	0.786670505	0.442431035	0.184763151	0.013666787		10.3906244	0.005375118	-0.015883535	-0.029423624	-0.058086535	-0.10929997	-0.160493736	-0.19314516	-0.16016312
-11.620588	1.040547108	0.737726303	0.493197427	0.312894152	0.149973651	0.040484607	0.018231559		-7.332087854	2.333255451	1.729836999	1.21313669	0.783154526	0.439890505	0.183344615	0.013516792		9.9438066	-5.66E-04	-0.008823315	-0.023252532	-0.052313352	-0.095883944	-0.154805196	-0.195329082	-0.159917368
-11.600715	1.043083198	0.74521407	0.487696098	0.307252985	0.150944746	0.030972516	0.034621704		-7.275748802	2.327777407	1.724880013	1.208847638	0.779680283	0.437377948	0.181940617	0.013368232		9.505431	0.005386389	-0.011894507	-0.028327452	-0.049461568	-0.096030246	-0.153982192	-0.190744879	-0.164391292
-11.580842	1.049049261	0.74539905	0.483271163	0.302760651	0.14631943	0.014054817	0.03179934		-7.219409749	2.322384389	1.719993291	1.20461442	0.776247778	0.434893362	0.180551159	0.013221108		9.0607348	0.007745829	-0.012132546	-0.025773825	-0.060256313	-0.098498153	-0.151691748	-0.185743649	-0.170815099
-11.561088	1.043713332	0.746464929	0.4909511	0.30359325	0.126491205	0.034793291	0.016277109		-7.163070696	2.317093085	1.715189787	1.200446648	0.772863668	0.432440847	0.17917817	0.013075589		8.6180718	0.00692835	-0.016695931	-0.021363241	-0.055275636	-0.092045837	-0.141496797	-0.177992074	-0.167245286
-11.541215	1.036199865	0.758781617	0.504074649	0.30445316	0.115682754	0.051161471	0.008519058		-7.106731643	2.311877773	1.710449318	1.196329158	0.769517294	0.430013723	0.177818434	0.012931385		8.1291314	0.006268621	-0.012170006	-0.026380001	-0.046189442	-0.091369577	-0.136437665	-0.181826203	-0.16916666
-11.521342	1.035438601	0.770028506	0.513152318	0.310528458	0.120514791	0.07307876	0.011672359		-7.05039259	2.306738451	1.705771884	1.192261952	0.766208655	0.427611992	0.17647195	0.012788494		7.7265578	0.009593411	-0.013935354	-0.022904335	-0.045314503	-0.08206614	-0.131841307	-0.177358467	-0.169110084
-11.501469	1.050590798	0.770282075	0.501365781	0.306222526	0.116398436	0.090103445	0.027453048		-6.994053537	2.30167512	1.701157485	1.188245029	0.762937752	0.425235652	0.175138717	0.012646918		7.2860606	0.004450631	-0.015557693	-0.021459966	-0.043599101	-0.075998143	-0.126078069	-0.166639083	-0.165333857
-11.481596	1.043445686	0.772036212	0.483041942	0.313781642	0.129760496	0.093338423	0.028586116		-6.937714484	2.296687779	1.696606121	1.184278389	0.759704584	0.422884704	0.173818737	0.012506655		6.843486	0.002508019	-0.017069907	-0.015234107	-0.038556544	-0.067233946	-0.118413126	-0.155503777	-0.160096378
-11.461842	1.034449436	0.781596884	0.478679676	0.32890279	0.153182791	0.096715059	0.022984043		-6.881375431	2.291793272	1.692130942	1.180371857	0.756516017	0.420563419	0.172514051	0.012367891		6.356623	0.001979232	-0.008516191	-0.017897268	-0.038653121	-0.062198461	-0.110972498	-0.151002891	-0.162253338
-11.441969	1.03938248	0.788752879	0.492455363	0.336616063	0.178560781	0.089956114	0.025187813		-6.825036378	2.286967379	1.687712936	1.17651114	0.75336199	0.418265484	0.17122161	0.012230347		5.956171	0.003198732	-0.008138723	-0.013041693	-0.029305042	-0.054796066	-0.1099254	-0.143917189	-0.158137434
-11.422096	1.062112927	0.777073489	0.517411466	0.331646163	0.183872063	0.085942365	0.017869865		-6.768697325	2.282210101	1.683352103	1.172696238	0.750242504	0.4159909	0.169941414	0.012094022		5.5061708	0.004080279	-0.009377759	-0.016694677	-0.02517853	-0.058424002	-0.099147009	-0.132647515	-0.15164799
-11.402223	1.072343607	0.759313991	0.532396001	0.326061648	0.179578606	0.087118619	0.005645065		-6.712358272	2.277521438	1.679048443	1.16892715	0.747157558	0.413739666	0.168673461	0.011958918		5.0625354	0.003971834	-0.007277154	-0.015966019	-0.025213006	-0.06293859	-0.092245621	-0.131213667	-0.139817639
-11.38235	1.070720208	0.754256504	0.535110724	0.318487411	0.167992589	0.09532327	0.00192336		-6.65601922	2.272901391	1.674801957	1.165203877	0.744107153	0.411511783	0.167417753	0.011825034		4.6209774	2.9501953E-4	-0.008788131	-0.014247538	-0.022560785	-0.058460688	-0.090104573	-0.128113479	-0.136804083
-11.362596	1.058087374	0.755338553	0.526643754	0.326402251	0.161073047	0.079135201	0.005806736		-6.599680167	2.268364569	1.670624045	1.161534933	0.741097233	0.409310943	0.166176051	0.011692527		4.1741596	5.0554634E-4	-0.003705397	-0.012893386	-0.029442725	-0.04461548	-0.081063021	-0.110892938	-0.13056017
-11.342723	1.043919659	0.760185002	0.531057685	0.33897641	0.168917051	0.059621977	3.54941729244674E-4		-6.543341114	2.263890039	1.666498242	1.15790791	0.738119043	0.407131639	0.164945686	0.011561154		3.7368227	-0.001626478	-0.004162557	-0.012174352	-0.031120115	-0.033493434	-0.073772452	-0.103891437	-0.115847758
-11.32285	1.039796448	0.766344373	0.538866295	0.340997517	0.172990731	0.05289873	-0.007540801		-6.487002061	2.259477799	1.662424546	1.154322807	0.735172582	0.40497387	0.163726658	0.011430916		3.2141356	0.005704629	-0.004895216	-0.00557294	-0.024548238	-0.034498763	-0.067320357	-0.090337728	-0.110526299
-11.302977	1.052836509	0.779250436	0.537389742	0.336838169	0.178325341	0.062519653	-0.025204481		-6.430663008	2.255127851	1.658402958	1.150779625	0.732257852	0.402837636	0.162518966	0.011301811		2.8431871	0.0030016	-0.007137659	-0.006662722	-0.023966124	-0.037523811	-0.058757491	-0.082002713	-0.099827247
-11.283104	1.065670801	0.797139359	0.527755324	0.337198825	0.172337406	0.077562772	-0.037605352		-6.374323955	2.250840194	1.654433479	1.147278364	0.729374851	0.400722938	0.161322611	0.01117384		2.402712	0.001549033	-0.013237944	-0.008303823	-0.014469953	-0.033310888	-0.046878741	-0.076151296	-0.085671092
-11.26335	1.069892259	0.802124134	0.522003621	0.340216598	0.16881172	0.082473761	-0.020123014		-6.317984902	2.246620378	1.650520493	1.143822346	0.726525937	0.398631264	0.160138316	0.011047068		1.95640692	1.11952191E-4	-0.00912456	0.001149409	-0.011900408	-0.018560773	-0.041684136	-0.061464299	-0.071797375
-11.243477	1.057052427	0.792339785	0.523789494	0.353124342	0.172954789	0.078346579	-0.01068095		-6.261645849	2.242457149	1.646655084	1.140404797	0.723706287	0.396559553	0.158964583	0.010921359		1.4737606	-0.001519457	-0.003697197	8.57627337949184E-4	-0.015833921	-0.02012815	-0.033136298	-0.043668716	-0.05778266
-11.223604	1.052232977	0.780233145	0.540108653	0.360000487	0.189791579	0.083498337	-0.0020651		-6.205306796	2.238350504	1.642837252	1.137025718	0.720915902	0.394507804	0.157801411	0.010796711		1.02931192	9.7096129E-4	3.1298462E-4	-0.005285991	-0.008664393	-0.016673721	-0.02366026	-0.034883303	-0.044116462
-11.203731	1.069249175	0.774159472	0.548095207	0.351027976	0.209623766	0.081172973	0.011198347		-6.148967743	2.234300446	1.639066996	1.133685108	0.718154783	0.392476017	0.1566488	0.010673124		0.55219944	0.001420177	9.283989E-4	-0.005789765	-0.008271699	-0.012058644	-0.014180399	-0.021079975	-0.030308824
-11.183977	1.08612202	0.775134699	0.549601437	0.341229426	0.210933849	0.06839718	0.019252873		-6.09262869	2.230306973	1.635344317	1.130382969	0.715422928	0.390464191	0.15550675	0.0105506		0.10900383	-0.003870461	-0.003509635	-0.010314072	9.6443295E-5	-0.003703474	-0.011264989	-0.008397801	-0.013331913
-11.164104	1.098812712	0.776788726	0.534180731	0.33067256	0.197382158	0.047737353	0.015523281		-6.036289638	2.226368584	1.631667973	1.127118311	0.712719597	0.388471831	0.154375001	0.01042911
-11.144231	1.110584552	0.773643973	0.531433287	0.330688535	0.179004155	0.041743248	0.024731138		-5.979950585	2.222479009	1.628033058	1.123887461	0.71004222	0.386497331	0.153252784	0.010308588
-11.124358	1.108508632	0.78150492	0.554733931	0.334759756	0.171286184	0.058116928	0.022679076		-5.923611532	2.218638248	1.624439572	1.120690421	0.707390795	0.384540691	0.1521401	0.010189032
-11.104485	1.102403847	0.796267818	0.567056328	0.334022129	0.183476482	0.058372587	-2.84E-04		-5.867272479	2.2148463	1.620887515	1.117527189	0.704765322	0.382601912	0.151036948	0.010070442
-11.084731	1.110540907	0.806615711	0.57649759	0.325354328	0.189436657	0.041126956	-0.014934355		-5.810933426	2.211103166	1.617376887	1.114397766	0.702165802	0.380680992	0.149943329	0.00995282
-11.064858	1.136228021	0.807516042	0.582656983	0.320141513	0.193034413	0.030504944	-0.003424784		-5.754594373	2.207407007	1.613906294	1.111301146	0.69959156	0.378777536	0.148859062	0.009836149
-11.044985	1.158435341	0.795935242	0.589353383	0.323387846	0.203173194	0.039117935	0.012119984		-5.69825532	2.203753025	1.61047191	1.108234399	0.697040494	0.37689019	0.147783479	0.009720366
-11.025112	1.155847506	0.797533051	0.581474703	0.337204337	0.202484278	0.041728803	0.011350998		-5.641916267	2.200141219	1.607073732	1.105197527	0.694512602	0.375018956	0.146716579	0.009605472
-11.005239	1.152931642	0.80743776	0.566882629	0.349332948	0.181522145	0.05831956	-0.016133277		-5.585577214	2.196571591	1.603711763	1.102190528	0.692007886	0.373163833	0.145658361	0.009491467
-10.985485	1.153668159	0.81257375	0.555632266	0.356711099	0.16704693	0.079036316	-0.027992289		-5.529238161	2.19304414	1.600386002	1.099213404	0.689526344	0.371324822	0.144608826	0.00937835
-10.965612	1.162563503	0.812645379	0.547953892	0.358036786	0.180538488	0.079585513	-0.025597765		-5.472899108	2.189556361	1.597094438	1.096264603	0.687066856	0.369501194	0.143567606	0.009266087
-10.945739	1.172124834	0.822030902	0.554652742	0.362258208	0.190034982	0.059402809	-0.032297003		-5.416560056	2.186104024	1.593833797	1.093341705	0.684627748	0.367691924	0.142534223	0.009154635
-10.925866	1.178204613	0.841108417	0.573239874	0.36940288	0.181536987	0.061037896	-0.030743995		-5.360221003	2.18268713	1.590604078	1.090444708	0.68220902	0.365897013	0.141508675	0.009043995
-10.905993	1.191824194	0.855164909	0.578286205	0.367853052	0.175186942	0.074903008	-0.030476004		-5.30388195	2.17930568	1.587405282	1.087573613	0.679810673	0.364116461	0.140490964	0.008934166
-10.886239	1.183938288	0.865328809	0.584401907	0.374160527	0.164028836	0.079908448	-0.027901984		-5.247542897	2.175959672	1.584237408	1.08472842	0.677432707	0.362350267	0.139481089	0.008825149
-10.866366	1.187648361	0.859625046	0.583881445	0.381102868	0.1657247	0.072883572	-0.021240103		-5.191203844	2.172646223	1.58109811	1.081907292	0.675073769	0.360597538	0.138478588	0.008716898
-10.846493	1.199998423	0.853885909	0.586124779	0.373580066	0.170872945	0.064405425	-0.016647139		-5.134864791	2.169361727	1.577984668	1.079108281	0.672732567	0.358857522	0.137483137	0.008609387
-10.82662	1.192991067	0.865819034	0.576453874	0.359880369	0.17236133	0.058113506	-0.00819468		-5.078525738	2.166106184	1.57489708	1.076331386	0.670409099	0.357130219	0.136494734	0.008502618
-10.806747	1.194333274	0.876960258	0.574223686	0.355267744	0.180218763	0.049241383	-0.004869795		-5.022186685	2.162879593	1.571835348	1.073576606	0.668103367	0.355415629	0.13551338	0.008396589
-10.786993	1.1949548	0.889291612	0.587249435	0.368429266	0.19074149	0.04919324	-0.019188685		-4.965847632	2.159681955	1.568799471	1.070843943	0.665815371	0.353713752	0.134539075	0.008291301
-10.76712	1.192204843	0.89197027	0.591141566	0.378591146	0.199954622	0.067939633	-0.023558012		-4.909508579	2.156510101	1.565786746	1.068131178	0.663543397	0.3520234	0.133571175	0.008186686
-10.747247	1.209835334	0.888218119	0.593892132	0.397619824	0.209657377	0.080513784	-0.005802625		-4.853169526	2.153361306	1.562795281	1.065437101	0.661286767	0.350344275	0.132609613	0.008082749
-10.727374	1.235331039	0.889764355	0.596348688	0.427619214	0.225937792	0.075569663	0.006574853		-4.796830474	2.150235571	1.559825076	1.062761712	0.65904548	0.348676377	0.131654391	0.007979489
-10.70762	1.244970058	0.900540873	0.615858687	0.461510666	0.236901595	0.055261116	-0.00164491		-4.740491421	2.147132896	1.55687613	1.060105011	0.656819537	0.347019706	0.130705507	0.007876905
-10.687747	1.242021805	0.918719152	0.639037281	0.462420482	0.23264058	0.040147962	-0.012578399		-4.684152368	2.144053281	1.553948444	1.057466997	0.654608937	0.345374263	0.129762963	0.007774999
-10.667874	1.253693034	0.936744336	0.649536708	0.435352717	0.225577916	0.043424933	-0.025364385		-4.627813315	2.140994439	1.551040066	1.054846067	0.652412441	0.343739185	0.128826289	0.00767372
-10.648001	1.279812101	0.946719992	0.656659849	0.428403627	0.217995391	0.053692496	-0.016645337		-4.571474262	2.137952732	1.548148308	1.052240347	0.650228849	0.34211381	0.12789522	0.007573052
-10.628128	1.297787996	0.9446647	0.6494416	0.446890243	0.208969732	0.061531163	0.003313559		-4.515135209	2.134928159	1.54527317	1.049649837	0.648058161	0.340498138	0.126969757	0.007472995
-10.608374	1.319261921	0.947095954	0.640537904	0.458787601	0.213956715	0.069259958	0.015526288		-4.458796156	2.13192072	1.542414652	1.047074538	0.645900378	0.338892169	0.126049899	0.007373548
-10.588501	1.338368818	0.95027298	0.648280974	0.458398498	0.222119589	0.064491309	0.025216706		-4.402457103	2.128930414	1.539572753	1.044514448	0.643755499	0.337295902	0.125135647	0.007274711
-10.568628	1.358583734	0.957839511	0.660894212	0.452641254	0.211368779	0.063945668	0.027616006		-4.34611805	2.125955697	1.536746279	1.041968685	0.641622913	0.335708961	0.124226819	0.007176469
-10.548755	1.373804466	0.951937897	0.669173691	0.453494908	0.196248414	0.074914138	0.031127687		-4.289778997	2.122992332	1.533931909	1.039434755	0.63950087	0.334130253	0.123322891	0.007078773
-10.528882	1.376748019	0.950286094	0.66632834	0.45317888	0.202591529	0.0838968	0.02887292		-4.233439944	2.120040319	1.531129641	1.036912659	0.637389372	0.332559777	0.122423865	0.006981624
-10.509128	1.373967023	0.981254029	0.661266745	0.452411435	0.219580829	0.083941365	0.028095687		-4.177100892	2.117099658	1.528339477	1.034402397	0.635288417	0.330997534	0.121529739	0.006885022
-10.489255	1.365003334	1.017873285	0.671473418	0.462380454	0.23686834	0.092651317	0.028414163		-4.120761839	2.11417035	1.525561416	1.031903969	0.633198005	0.329443525	0.120640515	0.006788968
-10.469382	1.375281494	1.04120939	0.690887871	0.464576659	0.234551954	0.107617629	0.024814745		-4.064422786	2.111250897	1.522794255	1.029416443	0.631117461	0.327897306	0.119755967	0.006693438
-10.449509	1.388585982	1.038712997	0.703488052	0.484064852	0.223327689	0.107367129	0.014251491		-4.008083733	2.108337772	1.520035302	1.026937866	0.629045463	0.326358091	0.118875739	0.006598404
-10.429636	1.38981059	1.037205913	0.713133869	0.486798734	0.230518517	0.093666922	-0.003163356		-3.95174468	2.105430974	1.517284557	1.024468236	0.626982011	0.32482588	0.117999833	0.006503865
-10.409882	1.384006257	1.034951652	0.719928964	0.476258192	0.247471873	0.08029541	-0.008171184		-3.895405627	2.102530504	1.514542019	1.022007553	0.624927105	0.323300673	0.117128247	0.006409822
-10.390009	1.400985275	1.037655959	0.727943458	0.460743753	0.250289626	0.075396814	-0.018716364		-3.839066574	2.099636361	1.511807689	1.019555818	0.622880745	0.32178247	0.116260981	0.006316274
-10.370136	1.432866687	1.038449404	0.744079003	0.456870658	0.249967633	0.074508436	-0.023520683		-3.782727521	2.096745719	1.509079351	1.017111365	0.620841761	0.320270536	0.11539768	0.006223189
-10.350263	1.460382897	1.061246318	0.759844973	0.45777131	0.268269311	0.088988466	-0.033255824		-3.726388468	2.093856803	1.506355659	1.014673226	0.618809504	0.318764489	0.114538173	0.006130554
-10.330509	1.479903013	1.080800856	0.761650299	0.46794939	0.285093192	0.110611971	-0.037675758		-3.670049415	2.090969612	1.503636613	1.0122414	0.616783973	0.31726433	0.113682462	0.006038367
-10.310636	1.501846089	1.097023414	0.75598285	0.475783581	0.295169839	0.140711335	-0.033649325		-3.613710362	2.088084148	1.500922212	1.009815887	0.61476517	0.31577006	0.112830546	0.00594663
-10.290763	1.508461939	1.110339214	0.754071783	0.48505836	0.305182125	0.15479568	-0.030683105		-3.55737131	2.085200408	1.498212458	1.007396687	0.612753094	0.314281676	0.111982425	0.005855342
-10.27089	1.504912756	1.119954051	0.763342489	0.507252373	0.299963619	0.146124409	-0.036374955		-3.501032257	2.082316359	1.495505807	1.004982687	0.610746999	0.312798741	0.111137902	0.005764486
-10.251017	1.515252012	1.124711979	0.760879333	0.529353536	0.300210484	0.133827567	-0.012496999		-3.444693204	2.079429185	1.492800048	1.002572225	0.608745716	0.311320517	0.110296622	0.005674031
-10.231263	1.545904424	1.130505109	0.757701064	0.541443297	0.312718207	0.131356586	0.007110498		-3.388354151	2.076538886	1.490095181	1.0001653	0.606749242	0.309847007	0.109458583	0.005583977
-10.21139	1.574812933	1.136669196	0.762151557	0.543328848	0.313858476	0.134867317	0.013727689		-3.332015098	2.073645464	1.487391206	0.997761912	0.60475758	0.308378208	0.108623787	0.005494323
-10.191517	1.587810928	1.150398477	0.769965079	0.546773326	0.307650936	0.143133805	0.020075168		-3.275676045	2.070748917	1.484688124	0.995362061	0.602770728	0.306914122	0.107792234	0.005405069
-10.171644	1.61023996	1.16596397	0.769211216	0.54816977	0.281890161	0.131031332	0.022075796		-3.219336992	2.067847074	1.481984205	0.992964427	0.60078774	0.305454141	0.106963622	0.005316188
-10.151771	1.645491222	1.180567614	0.768419876	0.549802641	0.2700873	0.108516947	0.010779657		-3.162997939	2.064937828	1.479277869	0.990567886	0.598807877	0.30399784	0.106137767	0.005227664
-10.132017	1.678195071	1.195542933	0.771985935	0.543304256	0.276731126	0.103262906	0.006578628		-3.106658886	2.062021179	1.476569117	0.988172436	0.596831138	0.302545218	0.105314669	0.005139499
-10.112144	1.681746295	1.199584668	0.791990456	0.546043484	0.29605519	0.126957168	0.01290162		-3.050319833	2.059097128	1.473857947	0.985778079	0.594857522	0.301096275	0.104494328	0.005051691
-10.092271	1.672876809	1.205801783	0.817128202	0.542267653	0.295265537	0.150946469	0.022467737		-2.99398078	2.056165674	1.471144361	0.983384814	0.592887031	0.299651011	0.103676745	0.00496424
-10.072398	1.668203506	1.221376195	0.84208985	0.538788464	0.293598998	0.150824956	0.025696857		-2.937641728	2.053224682	1.468426632	0.9809913	0.590918686	0.298208787	0.102861594	0.004877117
-10.052525	1.667557465	1.253506509	0.864900042	0.549443175	0.311226789	0.139318514	0.034374116		-2.881302675	2.050272051	1.46570322	0.978596475	0.588951814	0.296769236	0.102048732	0.00479031
-10.032771	1.663227256	1.286818269	0.895269713	0.561364042	0.322047663	0.136220957	0.03407403		-2.824963622	2.04730778	1.462974125	0.976200337	0.586986416	0.295332359	0.101238158	0.004703821
-10.012898	1.685692529	1.314701534	0.911051003	0.578542479	0.328821504	0.141461135	0.023018985		-2.768624569	2.044331869	1.460239347	0.973802888	0.585022492	0.293898156	0.100429873	0.004617648
-9.993025	1.718353772	1.332420389	0.91782646	0.592967812	0.336847992	0.150311084	0.004482061		-2.712285516	2.041344319	1.457498886	0.971404126	0.583060041	0.292466627	0.099623876	0.004531792
-9.973152	1.753853179	1.349922168	0.934512436	0.60300395	0.336592716	0.145319763	-0.023836762		-2.655946463	2.03834309	1.454751107	0.969002795	0.581098155	0.291037183	0.098819871	0.004446225
-9.953398	1.780530713	1.354086961	0.940009803	0.597393415	0.321811501	0.127504266	-0.031682668		-2.59960741	2.035326201	1.451994514	0.966597821	0.579136119	0.289609407	0.098017676	0.004360932
-9.933525	1.797451686	1.350764392	0.939299609	0.589937078	0.323415043	0.120358218	-0.035638755		-2.543268357	2.032293653	1.449229108	0.964189202	0.577173933	0.288183298	0.097217289	0.004275913
-9.913652	1.811128493	1.349776959	0.926063311	0.595977967	0.339257127	0.119286046	-0.029270057		-2.486929304	2.029245444	1.446454888	0.961776939	0.575211596	0.286758857	0.096418713	0.004191169
-9.893779	1.842330756	1.366196398	0.928947435	0.608527012	0.35079546	0.116666489	-0.023833757		-2.430590251	2.026181576	1.443671854	0.959361033	0.57324911	0.285336084	0.095621945	0.004106698
-9.873906	1.868543578	1.382335352	0.944827437	0.627981501	0.341624295	0.127534155	-0.010513584		-2.374251198	2.023101027	1.440879251	0.956940953	0.571286133	0.283914786	0.094826905	0.004022495
-9.854152	1.8780384	1.411106303	0.961531635	0.636130304	0.335485207	0.141798249	0.026402978		-2.317912146	2.020001304	1.438075126	0.954515237	0.569321637	0.282494323	0.094033286	0.003938533
-9.834279	1.88549315	1.437915306	0.971028418	0.639044354	0.329960459	0.155267013	0.05591216		-2.261573093	2.016882409	1.435259478	0.952083883	0.567355622	0.281074693	0.093241088	0.00385481
-9.814406	1.912363409	1.446220367	0.977976109	0.654793947	0.339616296	0.160450312	0.052071398		-2.20523404	2.013744341	1.432432308	0.949646891	0.565388089	0.279655898	0.09245031	0.003771328
-9.794533	1.94335697	1.466001748	1.002479608	0.67096013	0.356198721	0.15988174	0.032781298		-2.148894987	2.010587099	1.429593616	0.947204263	0.563419037	0.278237936	0.091660952	0.003688086
-9.77466	1.977029404	1.493105542	1.041120641	0.671109727	0.377308236	0.158622475	0.023241394		-2.092555934	2.00740936	1.426742298	0.944755112	0.561447798	0.276820355	0.090872775	0.00360506
-9.754906	2.014404497	1.516940493	1.070287551	0.679289597	0.385405888	0.185487056	0.02482357		-2.036216881	2.004208952	1.423876746	0.942298312	0.559473647	0.27540275	0.090085612	0.003522239
-9.735033	2.036526587	1.535162059	1.086587047	0.698768438	0.384577518	0.195415021	0.021660817		-1.979877828	2.000985875	1.42099696	0.939833863	0.557496584	0.273985121	0.089299464	0.003439621
-9.71516	2.046291669	1.560371275	1.086419114	0.716915758	0.387711666	0.170069726	0.005169614		-1.923538775	1.99774013	1.418102939	0.937361766	0.555516609	0.272567467	0.088514331	0.003357208
-9.695287	2.065385147	1.576458399	1.10794651	0.734862363	0.387684017	0.14900184	-0.014021225		-1.867199722	1.994471717	1.415194684	0.93488202	0.553533722	0.271149789	0.087730213	0.003274999
-9.675414	2.08575458	1.5790783	1.123966934	0.750056231	0.390966095	0.133108776	0.001710649		-1.810860669	1.991180711	1.412272204	0.932394588	0.551547862	0.269732022	0.086947061	0.003192988
-9.65566	2.107379464	1.573861545	1.130051379	0.750788111	0.395350406	0.13423319	0.039579028		-1.754521616	1.987863787	1.409332959	0.929897622	0.549557775	0.268313415	0.086164536	0.003111147
-9.635787	2.138245136	1.585333281	1.134483825	0.76278978	0.393097443	0.14658926	0.055466092		-1.698182564	1.984520946	1.406376948	0.92739112	0.547563461	0.266893969	0.085382637	0.003029474
-9.615914	2.167031442	1.599940288	1.136447477	0.767536906	0.390080064	0.166040659	0.045003025		-1.641843511	1.981152187	1.403404171	0.924875083	0.545564922	0.265473684	0.084601364	0.002947972
-9.596041	2.188823075	1.629922184	1.147429245	0.77674633	0.384733787	0.185820339	0.0234038		-1.585504458	1.97775751	1.400414629	0.922349512	0.543562156	0.264052561	0.083820718	0.002866638
-9.576287	2.207841136	1.664823867	1.173621428	0.79134604	0.383526962	0.193963264	0.023462875		-1.529165405	1.974336526	1.397407945	0.919814061	0.541554872	0.262630377	0.083040569	0.002785461
-9.556414	2.222427417	1.698893515	1.200017819	0.800819781	0.402810303	0.189322907	0.024457773		-1.472826352	1.970886802	1.394382286	0.91726742	0.539542202	0.26120663	0.082260698	0.002704421
-9.536541	2.234345865	1.732982617	1.210841973	0.804624938	0.411766748	0.187811324	0.009450189		-1.416487299	1.967408339	1.391337653	0.914709589	0.537524145	0.259781319	0.081481105	0.002623518
-9.516668	2.24988542	1.738133798	1.21904038	0.813219043	0.422338212	0.192499056	-0.002537248		-1.360148246	1.963901136	1.388274046	0.912140568	0.535500701	0.258354444	0.080701789	0.002542754
-9.496795	2.266434898	1.744905934	1.21612977	0.814295095	0.435355827	0.206066575	-3.02E-05		-1.303809193	1.960365193	1.385191464	0.909560357	0.533471872	0.256926005	0.079922751	0.002462128
-9.477041	2.27858887	1.753410721	1.218314123	0.817952716	0.44430525	0.207126986	-0.005151052		-1.247516564	1.956802819	1.382091961	0.906970706	0.531439054	0.255497001	0.079144543	0.002381697
-9.457168	2.285058056	1.75222693	1.227896215	0.826000434	0.451832451	0.196758727	-0.010126547		-1.191223936	1.953209268	1.378971553	0.9043684	0.529399807	0.254065771	0.078366288	0.002301374
-9.437295	2.295223157	1.751714801	1.243162008	0.835523771	0.465858848	0.193739332	-2.89E-04		-1.134931307	1.949584539	1.375830242	0.901753439	0.527354131	0.252632315	0.077587985	0.002221158
-9.417422	2.309741478	1.750938367	1.246870047	0.838523148	0.489582223	0.199408514	0.015118773		-1.078638679	1.945928633	1.372668026	0.899125824	0.525302027	0.251196632	0.076809634	0.00214105
-9.397549	2.312560731	1.753263573	1.240051309	0.824059975	0.504435274	0.212159171	0.01976889		-1.02234605	1.94224155	1.369484905	0.896485553	0.523243493	0.249758723	0.076031237	0.00206105
-9.377795	2.300449423	1.771651752	1.239838523	0.819873322	0.491025667	0.225337276	0.003533825		-0.967738334	1.938633936	1.366376174	0.893911492	0.521239888	0.248361359	0.075275901	0.001983528
-9.357922	2.312305713	1.778784523	1.251631054	0.826794757	0.465316259	0.222427882	0.003966632		-0.913130618	1.934994655	1.363245925	0.891324117	0.51922923	0.246961262	0.074520206	0.001906079
-9.338049	2.338515048	1.786583348	1.26183528	0.833580587	0.458020871	0.219835544	0.01268668		-0.858522901	1.931323706	1.360094157	0.888723428	0.517211521	0.245558431	0.073764153	0.001828701
-9.318176	2.353903477	1.784664138	1.262619702	0.830085195	0.464427256	0.203476124	0.033050078		-0.803915185	1.92762109	1.35692087	0.886109426	0.515186759	0.244152866	0.07300774	0.001751396
-9.298303	2.364201878	1.787329983	1.258856926	0.825968887	0.460577208	0.185220873	0.04121851		-0.749307469	1.923886807	1.353726064	0.883482111	0.513154946	0.242744568	0.072250969	0.001674162
-9.278549	2.377339945	1.780565331	1.274084856	0.828733277	0.465983671	0.199312454	0.04238441		-0.700991807	1.920555882	1.350881011	0.88114609	0.511351118	0.241496094	0.07158101	0.00160588
-9.258676	2.385861559	1.778627372	1.266434315	0.846184689	0.476735113	0.231341079	0.03857431		-0.652676145	1.917198778	1.348017992	0.87879878	0.50954114	0.24024507	0.070910564	0.001537634
-9.238803	2.39666001	1.797267988	1.250702234	0.843707905	0.489767958	0.239873445	0.029840483		-0.604360483	1.913815494	1.345137008	0.876440181	0.507725011	0.238991497	0.070239631	0.001469425
-9.21893	2.390939595	1.810200415	1.25297882	0.842921871	0.497078033	0.232668308	0.033462783		-0.556044821	1.910406031	1.34223806	0.874070294	0.505902733	0.237735373	0.06956821	0.001401252
-9.199057	2.372659831	1.811714189	1.264920351	0.847789824	0.481900596	0.226298089	0.032835192		-0.507729159	1.906970388	1.339321146	0.871689118	0.504074304	0.236476701	0.068896301	0.001333116
-9.179303	2.37256249	1.808714805	1.276694047	0.853753077	0.484747885	0.22471492	0.044747073		-0.470672722	1.904317498	1.337071685	0.869855092	0.502667717	0.235509558	0.068380609	0.00128088
-9.15943	2.370372237	1.808344355	1.276846904	0.853997472	0.481728098	0.2309858	0.040944075		-0.433616285	1.901648608	1.334811178	0.868014059	0.50125725	0.234540749	0.067864548	0.001228658
-9.139557	2.370822281	1.818603865	1.267942942	0.838870706	0.472514509	0.234310667	0.029725614		-0.396559848	1.898963717	1.332539625	0.86616602	0.499842903	0.233570271	0.067348116	0.001176449
-9.119684	2.387733705	1.835019226	1.267211698	0.840812993	0.467795759	0.224241844	0.032429147		-0.35950341	1.896262826	1.330257025	0.864310976	0.498424677	0.232598126	0.066831315	0.001124254
-9.09993	2.411263647	1.836742863	1.262748746	0.866831426	0.475883156	0.214883895	0.021073316		-0.322446973	1.893545935	1.32796338	0.862448926	0.497002571	0.231624313	0.066314144	0.001072073
-9.080057	2.42312531	1.816499418	1.26585033	0.883722225	0.486184409	0.20192756	-0.004834775		-0.29633937	1.891622363	1.32634089	0.861132872	0.495998309	0.230937196	0.065949528	0.001035314
-9.060184	2.424242454	1.8077021	1.26931551	0.884023684	0.491489846	0.181609445	-0.017908503		-0.270231767	1.889690599	1.324712705	0.859813168	0.494991987	0.23024916	0.06558468	9.98557331932659E-4
-9.040311	2.42399191	1.811458155	1.262379083	0.868408083	0.4971803	0.187435148	-0.022046026		-0.244124165	1.887750643	1.323078824	0.858489813	0.493983607	0.229560205	0.0652196	9.61802141929979E-4
-9.020438	2.42776967	1.822777148	1.265387155	0.855255376	0.499794851	0.209173239	-0.021895251		-0.218016562	1.885802495	1.321439249	0.857162807	0.492973169	0.228870331	0.064854287	9.25048853517296E-4
-9.000684	2.437647015	1.843560232	1.275450216	0.852113953	0.503361378	0.227983054	-0.017813583		-0.191908959	1.883846155	1.319793978	0.855832151	0.491960672	0.228179538	0.064488743	8.88297462253718E-4
-8.980811	2.450430537	1.858613048	1.29408201	0.854490318	0.495233009	0.238818606	0.005555371		-0.173527167	1.882463742	1.318632103	0.854893033	0.491246532	0.227692598	0.064231224	8.6242227492761E-4
-8.960938	2.454295208	1.853967869	1.301101703	0.855222485	0.475976033	0.244180274	0.019441278		-0.155145375	1.881077002	1.317467211	0.853951975	0.490531293	0.227205162	0.063973576	8.36547170202095E-4
-8.941065	2.430491927	1.838953598	1.290771694	0.853922718	0.474306591	0.246943157	0.028572054		-0.136763584	1.879685935	1.316299304	0.853008977	0.489814953	0.226717228	0.063715797	8.10672150741709E-4
-8.921192	2.412238106	1.826871492	1.282764654	0.861623984	0.470293219	0.237370483	0.029497774		-0.118381792	1.87829054	1.315128382	0.85206404	0.489097513	0.226228798	0.063457888	7.84797213881916E-4
-8.901438	2.412789848	1.820625642	1.282636356	0.860417087	0.469930034	0.221256142	0.03485879		-0.1	1.876890818	1.313954445	0.851117163	0.488378973	0.22573987	0.063199849	7.58922360510894E-4
-8.881565	2.426340672	1.817867799	1.28131283	0.866499302	0.479652516	0.212111307	0.046558575		-0.08	1.875364639	1.312674916	0.850085494	0.48759637	0.225207543	0.062919006	7.30770921997248E-4
-8.861692	2.432280659	1.8294858	1.289119314	0.866876191	0.481896534	0.210238124	0.048945748		-0.06	1.873833335	1.311391806	0.849051509	0.486812445	0.22467461	0.062637997	7.02618156545043E-4
-8.841819	2.420127496	1.828207394	1.295723286	0.858614086	0.478095281	0.204499337	0.038201944		-0.04	1.872296904	1.310105112	0.84801521	0.486027196	0.224141069	0.062356821	6.74464067706992E-4
-8.821946	2.413288789	1.812440433	1.302182748	0.849694174	0.472730516	0.209307386	0.032038172		-0.02	1.870755348	1.308814836	0.846976595	0.485240624	0.223606921	0.062075478	6.4630865370674E-4
-8.802192	2.40547198	1.809393957	1.308309118	0.862951157	0.475166432	0.21777591	0.048742847		-6.78E-15	1.869208665	1.307520976	0.845935665	0.484452729	0.223072166	0.06179397	6.18151913656106E-4
-8.782319	2.396111322	1.812388597	1.313357229	0.884085287	0.4893716	0.218320038	0.063758774		0.02	1.867657123	1.306223717	0.844892534	0.483663572	0.22253683	0.061512299	5.89993509159115E-4
-8.762446	2.404008366	1.814189305	1.306073423	0.902925792	0.501234202	0.21359142	0.062177836		0.04	1.866100402	1.304922832	0.843847055	0.482873068	0.22200087	0.061230454	5.61832978362986E-4
-8.742573	2.416796571	1.810076731	1.305996967	0.900593354	0.501929156	0.202797895	0.036191068		0.06	1.864538503	1.303618322	0.842799227	0.482081216	0.221464287	0.060948434	5.33670324820434E-4
-8.722819	2.421787028	1.811084221	1.299271481	0.896578932	0.505713075	0.197646875	0.013132758		0.08	1.862971425	1.302310186	0.84174905	0.481288016	0.220927081	0.06066624	5.05505547643281E-4
-8.702946	2.429028785	1.819340998	1.285384294	0.891910792	0.502595055	0.19516068	0.010371646		0.1	1.861399169	1.300998425	0.840696525	0.480493468	0.220389252	0.060383871	4.77338644166991E-4
-8.683073	2.444095408	1.835142899	1.275132594	0.880991495	0.484239043	0.201087367	0.032531173		0.117692729	1.860005416	1.299835965	0.839764096	0.479789809	0.2199131	0.060133966	4.52418284169198E-4
-8.6632	2.449015831	1.851671831	1.262086163	0.864617834	0.481831303	0.219892787	0.038886232		0.135385458	1.858607479	1.29867057	0.83882976	0.47908505	0.219436436	0.059883913	4.27495439936365E-4
-8.643327	2.443089186	1.857532529	1.265929829	0.844326047	0.478963203	0.241875131	0.036955174		0.153078188	1.857205359	1.29750224	0.837893518	0.478379191	0.218959258	0.059633713	4.02570115021206E-4
-8.623573	2.435810528	1.847676368	1.263671436	0.832709497	0.482327716	0.245952863	0.033675716		0.170770917	1.855799054	1.296330975	0.836955368	0.477672233	0.218481567	0.059383365	3.77642308535542E-4
-8.6037	2.426334033	1.842925373	1.249485029	0.834782401	0.477211973	0.239929777	0.023345698		0.188463646	1.854388566	1.295156775	0.836015312	0.476964176	0.218003364	0.059132871	3.5271201692666E-4
-8.583827	2.421920553	1.82797023	1.235910973	0.849464448	0.477010978	0.233652727	0.022209437		0.212974328	1.852427841	1.293525395	0.834709951	0.475981508	0.217340064	0.058785613	3.18171011315371E-4
-8.563954	2.426585529	1.813772129	1.245426961	0.860241604	0.474555867	0.224258561	0.03024725		0.237485009	1.850459397	1.291888577	0.833401035	0.47499677	0.21667578	0.058438059	2.83622429542163E-4
-8.544081	2.429383814	1.803844538	1.280025358	0.863371582	0.466353869	0.219265988	0.019820477		0.261995691	1.848483236	1.290246322	0.832088564	0.474009961	0.216010511	0.058090207	2.4906627427157E-4
-8.524327	2.435784965	1.809495315	1.305433955	0.864493318	0.459260196	0.211817487	0.008705509		0.286506372	1.846499355	1.288598629	0.830772538	0.473021081	0.215344256	0.057742059	2.14502545503592E-4
-8.504454	2.432500596	1.806686396	1.30427892	0.880694932	0.464193961	0.202909513	0.002287917		0.311017054	1.844507757	1.286945498	0.829452956	0.47203013	0.214677017	0.057393613	1.79931240573694E-4
-8.484581	2.446430772	1.813291792	1.292433714	0.889936719	0.472457336	0.195692241	-0.003725503		0.345307634	1.841708822	1.284623818	0.827601	0.470640366	0.213741912	0.056905636	1.31552209126085E-4
-8.464708	2.461687819	1.833335386	1.284277939	0.878366835	0.480298184	0.186647736	0.004717241		0.379598214	1.838894414	1.282291209	0.825741871	0.469246397	0.212804786	0.056417033	8.31541679957581E-5
-8.444835	2.460801812	1.847670258	1.292803864	0.860367807	0.48872102	0.190748897	0.025963314		0.413888794	1.836064533	1.27994767	0.823875568	0.467848224	0.211865637	0.055927803	3.4737121623607E-5
-8.425081	2.432956686	1.845026109	1.302507382	0.852204397	0.485350016	0.18993832	0.039219735		0.448179374	1.833219179	1.277593202	0.822002092	0.466445848	0.210924467	0.055437946	-1.37E-05
-8.405208	2.405915329	1.827924929	1.308851238	0.849245685	0.48059776	0.190123184	0.031476814		0.482469954	1.830358353	1.275227805	0.820121443	0.465039267	0.209981275	0.054947463	-6.22E-05
-8.385335	2.406419818	1.823221721	1.300451008	0.847385168	0.473733248	0.193032394	0.0263014		0.527311986	1.826594002	1.272118159	0.817651352	0.463193578	0.208744837	0.054305123	-1.26E-04
-8.365462	2.420244943	1.834825984	1.284965967	0.848449598	0.467719513	0.195254174	0.019152357		0.572154017	1.822802717	1.268989373	0.815168587	0.461340359	0.207504687	0.053661566	-1.89E-04
-8.345708	2.427474789	1.847158757	1.277433514	0.867477147	0.484812404	0.214899523	0.01416301		0.616996049	1.818984499	1.265841445	0.812673149	0.45947961	0.206260826	0.053016792	-2.52E-04
-8.325835	2.428074751	1.8380499	1.272927472	0.90066895	0.502953484	0.236805882	0.007471228		0.661838081	1.815139346	1.262674375	0.810165037	0.457611331	0.205013253	0.0523708	-3.16E-04
-8.305962	2.433789222	1.831550863	1.275220834	0.916832146	0.504858425	0.238873361	0.016044322		0.706680113	1.81126726	1.259488164	0.807644252	0.455735521	0.203761969	0.051723591	-3.80E-04
-8.286089	2.449351177	1.827044843	1.285876849	0.892796724	0.493748772	0.239794776	0.020558315		0.758576717	1.806751679	1.255776198	0.804710581	0.453554829	0.202308938	0.050972903	-4.53E-04
-8.266216	2.462249075	1.828825511	1.288784382	0.873935848	0.479417154	0.228593394	0.014760861		0.810473321	1.802199254	1.252037923	0.801759376	0.451363611	0.200850626	0.050220416	-5.27E-04
-8.246462	2.460299388	1.835308051	1.286524593	0.87360528	0.465533672	0.211158302	0.009205312		0.862369925	1.797609985	1.248273341	0.798790636	0.449161868	0.199387035	0.04946613	-6.01E-04
-8.226589	2.453874697	1.837064878	1.283925026	0.88420385	0.46173099	0.201039798	-0.002650516		0.91426653	1.79298387	1.244482451	0.795804361	0.4469496	0.197918163	0.048710045	-6.75E-04
-8.206716	2.442223865	1.827603051	1.27797505	0.888975633	0.458380834	0.201305724	-0.021841214		0.966163134	1.788320911	1.240665253	0.792800552	0.444726806	0.196444011	0.047952162	-7.49E-04
-8.186843	2.423892825	1.818740234	1.285353857	0.870516251	0.466830965	0.191417894	-0.025103461		1.021011969	1.783354673	1.236603704	0.789607678	0.442366595	0.194880451	0.047149242	-8.27E-04
-8.16697	2.408062058	1.798142403	1.287138964	0.850723788	0.470739898	0.176151204	-0.028253221		1.075860804	1.778346284	1.232511843	0.786394399	0.439993952	0.193310497	0.046344031	-9.05E-04
-8.147216	2.395377246	1.788983841	1.275375884	0.852681523	0.460768423	0.186627915	-0.038355809		1.13070964	1.773295744	1.228389672	0.783160716	0.437608876	0.191734149	0.045536529	-9.84E-04
-8.127343	2.397548935	1.793315723	1.267275816	0.859308205	0.447778206	0.198213018	-0.023710394		1.185558475	1.768203052	1.22423719	0.779906629	0.435211369	0.190151406	0.044726737	-0.001062622
-8.10747	2.404788995	1.789822382	1.263483002	0.859027081	0.454495695	0.190740115	-0.00719909		1.24040731	1.763068209	1.220054397	0.776632138	0.432801429	0.18856227	0.043914654	-0.0011414
-8.087597	2.416291389	1.782163105	1.266188959	0.850382741	0.467471568	0.176246819	0.021028498		1.295647634	1.757853347	1.21581046	0.773313114	0.430361308	0.18695504	0.043094305	-0.001220878
-8.067724	2.424213687	1.792901094	1.273640287	0.851427035	0.481042272	0.161478793	0.03790265		1.350887957	1.752595205	1.211535217	0.769972844	0.427908087	0.185340942	0.042271405	-0.001300506
-8.04797	2.427194149	1.806461823	1.280521611	0.858964501	0.496221873	0.155106161	0.035143623		1.406128281	1.747293783	1.207228668	0.76661133	0.425441766	0.183719975	0.041445954	-0.001380282
-8.028097	2.417603671	1.802801617	1.288957076	0.866957255	0.502116904	0.171133978	0.026910447		1.461368604	1.741949081	1.202890814	0.76322857	0.422962346	0.182092141	0.040617951	-0.001460207
-8.008224	2.401317732	1.798244218	1.293437194	0.846231182	0.497442301	0.188601022	0.027160942		1.516608928	1.7365611	1.198521655	0.759824564	0.420469826	0.180457439	0.039787397	-0.001540281
-7.988351	2.400392829	1.80132498	1.284824019	0.820895351	0.491583297	0.199238337	0.023698357		1.571853069	1.731129849	1.194120983	0.756398972	0.417963816	0.178815512	0.038954057	-0.001620532
-7.968597	2.410449261	1.80150674	1.277674133	0.811952226	0.481059224	0.195504461	0.001392429		1.62709721	1.725654939	1.189688515	0.752951602	0.415444198	0.177166302	0.03811791	-0.00170096
-7.948724	2.415279275	1.80332318	1.270567267	0.817161968	0.472409678	0.187865867	5.71706556692691E-4		1.682341351	1.72013637	1.185224252	0.749482454	0.412910973	0.175509808	0.037278955	-0.001781567
-7.928851	2.41737115	1.813128514	1.2537378	0.823253708	0.454050775	0.186185351	0.017708979		1.737585492	1.71457414	1.180728194	0.745991528	0.410364141	0.17384603	0.036437193	-0.001862352
-7.908978	2.423011107	1.800181925	1.239400993	0.822925322	0.445350519	0.187664114	0.027111117		1.792829633	1.708968251	1.176200341	0.742478824	0.407803701	0.172174968	0.035592623	-0.001943315
-7.889105	2.42769455	1.786613295	1.226589314	0.817267277	0.451505671	0.184627876	0.025203988		1.848073774	1.703318142	1.171640205	0.738943936	0.405229334	0.170496398	0.034745124	-0.002024469
-7.869351	2.423426183	1.783870514	1.230097104	0.824721405	0.464743987	0.183615647	0.010185148		1.903317915	1.697623547	1.167047455	0.735386508	0.402640706	0.168810046	0.033894527	-0.002105833
-7.849478	2.402975472	1.791167304	1.2497458	0.839968724	0.4773307	0.182289146	-0.006981745		1.958562056	1.691884467	1.16242209	0.731806539	0.400037814	0.167115912	0.033040833	-0.002187407
-7.829605	2.395004458	1.806281963	1.269514299	0.842867826	0.485123769	0.179547868	-9.10E-04		2.013806197	1.686100901	1.15776411	0.72820403	0.397420659	0.165413997	0.032184041	-0.00226919
-7.809732	2.39755716	1.807348872	1.28360464	0.826419747	0.482635326	0.189801904	-0.007626755		2.069050338	1.68027285	1.153073516	0.72457898	0.394789242	0.163704299	0.031324151	-0.002351184
-7.789859	2.417597771	1.797130109	1.284642219	0.822569616	0.469420078	0.195922942	-0.013165229		2.124294479	1.674400732	1.148350504	0.720931425	0.392143496	0.161986713	0.030461074	-0.002433401
-7.770105	2.425508505	1.785197301	1.26660489	0.828713492	0.456213403	0.201738069	-0.012215903		2.17953862	1.668483938	1.143594514	0.717260873	0.389483016	0.16026094	0.029594642	-0.002515857
-7.750232	2.417476152	1.783094511	1.251653776	0.834753842	0.449937983	0.214140212	-0.016942817		2.234782761	1.662522469	1.138805545	0.713567323	0.386807803	0.158526981	0.028724856	-0.002598553
-7.730359	2.406696479	1.799100947	1.262657285	0.842665459	0.451713289	0.208130834	-0.013078441		2.290026902	1.656516325	1.133983599	0.709850776	0.384117856	0.156784836	0.027851714	-0.00268149
-7.710486	2.401700994	1.798995316	1.279845	0.856755391	0.453335637	0.195290821	0.002298384		2.345271042	1.650465506	1.129128674	0.70611123	0.381413175	0.155034505	0.026975218	-0.002764667
-7.690613	2.407092932	1.786979522	1.268400046	0.861007349	0.459260411	0.18457443	0.013619773		2.400515183	1.644370263	1.124240855	0.702348654	0.378693659	0.153275866	0.026095275	-0.002848095
-7.670859	2.416584452	1.772560133	1.243724193	0.852087068	0.465777662	0.179265943	0.024121186		2.455759324	1.638229813	1.119319411	0.698562396	0.375958768	0.151508523	0.025211661	-0.0029318
-7.650986	2.405489141	1.783683056	1.237881063	0.836254437	0.45765838	0.181130695	0.030112349		2.511003465	1.632044155	1.114364341	0.694752457	0.373208502	0.149732476	0.024324375	-0.003015781
-7.631113	2.381420122	1.803079271	1.255482083	0.813150476	0.446667038	0.18195043	0.024774633		2.566247606	1.625813291	1.109375644	0.690918835	0.370442863	0.147947724	0.023433416	-0.003100039
-7.61124	2.374609201	1.804812421	1.273602885	0.810431305	0.43435643	0.185231414	0.018867812		2.621491747	1.619537219	1.104353323	0.687061533	0.367661848	0.146154267	0.022538787	-0.003184572
-7.591486	2.389231231	1.804666181	1.282267724	0.827781539	0.422134796	0.201319874	0.019070156		2.676735888	1.613216515	1.099297711	0.683180702	0.364865488	0.144352065	0.021640432	-0.00326939
-7.571613	2.414444179	1.804881207	1.278753775	0.848826485	0.410567198	0.205897381	0.011416106		2.731980029	1.606850141	1.09420788	0.679275546	0.36205314	0.142540657	0.020738097	-0.00335452
-7.55174	2.432429792	1.80270904	1.271154616	0.856729534	0.420140726	0.210326968	0.006924976		2.78722417	1.600438097	1.08908383	0.675346066	0.359224805	0.140720044	0.019831781	-0.003439962
-7.531867	2.412821167	1.803834857	1.259657039	0.853721264	0.436144666	0.212217834	0.005384015		2.842468311	1.593980383	1.08392556	0.67139226	0.356380483	0.138890226	0.018921485	-0.003525715
-7.511994	2.389113703	1.80561372	1.241621349	0.847990487	0.440986613	0.212568389	0.008400829		2.897712452	1.587476999	1.078733071	0.66741413	0.353520174	0.137051202	0.018007209	-0.00361178
-7.49224	2.363892516	1.800613016	1.234438386	0.843269541	0.449627678	0.203374448	0.012397235		2.952956593	1.580928144	1.073506307	0.663411451	0.350643574	0.135202674	0.017088748	-0.003698181
-7.472367	2.356281274	1.8025864	1.248661809	0.842901403	0.463374282	0.195201803	0.00647684		3.008200734	1.574333678	1.068245113	0.659384067	0.34775054	0.13334453	0.016166033	-0.003784927
-7.452494	2.348560587	1.812222943	1.257267573	0.832633098	0.461152401	0.190924374	-0.006688948		3.063444875	1.567693603	1.062949488	0.655331978	0.344841073	0.131476769	0.015239064	-0.003872017
-7.432621	2.349927304	1.810022454	1.254733357	0.820007718	0.463028156	0.182180711	-0.010166572		3.118689016	1.561007917	1.057619432	0.651255184	0.341915172	0.129599392	0.014307842	-0.003959452
-7.412748	2.35881215	1.7902938	1.252520797	0.814583915	0.464109612	0.180308927	-0.001170653		3.173933157	1.554276621	1.052254946	0.647153685	0.338972837	0.127712398	0.013372367	-0.004047232
-7.392994	2.376315101	1.769753027	1.262382751	0.806895387	0.465353476	0.176208342	0.014219603		3.229177298	1.547499653	1.046855811	0.643027172	0.336013733	0.125815492	0.012432447	-0.004135379
-7.373121	2.399217862	1.767764062	1.269551076	0.800942454	0.470330184	0.187113387	0.019456822		3.284421439	1.540676651	1.041421657	0.63887529	0.33303755	0.123908434	0.011487939	-0.004223909
-7.353248	2.403536324	1.779722989	1.275291927	0.800626896	0.482164129	0.205508403	0.006027073		3.33966558	1.533807616	1.035952482	0.63469804	0.330044288	0.121991224	0.010538845	-0.004312822
-7.333375	2.396386889	1.785408263	1.266987664	0.802954361	0.480181262	0.211570718	0.002157796		3.394909721	1.526892547	1.030448287	0.63049542	0.327033946	0.120063862	0.009585165	-0.004402119
-7.313502	2.382469846	1.778579394	1.256408408	0.810044502	0.487448959	0.215027958	0.011593403		3.450153862	1.519931446	1.024909072	0.626267432	0.324006526	0.118126348	0.008626897	-0.004491798
-7.293748	2.381509701	1.782096687	1.260059344	0.814134291	0.471915025	0.21811009	0.010104916		3.505260678	1.512942135	1.019348786	0.622024525	0.320969349	0.116183256	0.007666243	-0.004581661
-7.273875	2.395855233	1.788813201	1.262344233	0.831585686	0.439912407	0.219806233	-0.011872982		3.560367495	1.505906516	1.013752972	0.617755615	0.317914444	0.114229456	0.006700649	-0.004671948
-7.254002	2.41092051	1.795632375	1.259490677	0.843176801	0.42612241	0.220473449	-0.012219652		3.615474311	1.498824588	1.008121628	0.613460703	0.314841811	0.11226495	0.005730116	-0.00476266
-7.234129	2.412129157	1.795130325	1.256535209	0.847050289	0.42369393	0.225480281	0.001299553		3.670581127	1.491696352	1.002454755	0.609139788	0.31175145	0.110289736	0.004754643	-0.004853796
-7.214256	2.409022745	1.792224603	1.257878161	0.843529147	0.438052898	0.21941915	0.014430394		3.725687944	1.484521806	0.996752354	0.604792872	0.30864336	0.108303814	0.00377423	-0.004945357
-7.194502	2.40112756	1.787871945	1.25132024	0.842125887	0.438188367	0.214105457	0.014725097		3.78026852	1.47737041	0.991069351	0.60046159	0.305547125	0.106325953	0.00279807	-0.005036491
-7.174629	2.391407371	1.78158007	1.231005621	0.851709909	0.43960765	0.219339623	0.010274915		3.834849096	1.470173077	0.985350791	0.59610401	0.30243273	0.104336951	0.001816668	-0.005128086
-7.154756	2.362869709	1.791009274	1.222287238	0.842404822	0.448553003	0.220342236	0.018589885		3.889429672	1.462929809	0.979596674	0.59172013	0.299300176	0.102336808	8.30023560993709E-4	-0.005220145
-7.134883	2.338555984	1.805154014	1.21841626	0.811729549	0.447643339	0.218142217	0.011193899		3.944010248	1.455640604	0.973806999	0.587309952	0.296149462	0.100325525	-1.62E-04	-0.005312665
-7.115129	2.332199646	1.805153038	1.217387664	0.801067184	0.441071169	0.213812816	-0.003569114		3.998590824	1.448305464	0.967981767	0.582873476	0.292980588	0.098303101	-0.00115899	-0.005405647
-7.095256	2.333627403	1.786213284	1.206001932	0.808108793	0.438026393	0.219587491	-0.015589429		4.053001495	1.440948793	0.962140142	0.578425112	0.289803701	0.096275906	-0.002158275	-0.005498809
-7.075383	2.327777287	1.75662399	1.207947157	0.818540814	0.450030925	0.227634257	-0.020575241		4.107412166	1.433546456	0.956262853	0.573950096	0.286608184	0.094237115	-0.003163114	-0.005592471
-7.05551	2.317901178	1.740051888	1.221652894	0.825723192	0.455943329	0.213322139	-0.028778787		4.161822838	1.426098452	0.950349899	0.569448429	0.283394039	0.092186727	-0.004173507	-0.005686634
-7.035637	2.333789394	1.733862132	1.223682557	0.830181595	0.461374072	0.201941448	-0.028654558		4.216233509	1.418604781	0.944401281	0.56492011	0.280161265	0.090124744	-0.005189453	-0.005781297
-7.015883	2.358881925	1.742945199	1.234513665	0.832065649	0.454839094	0.188432059	-0.016373452		4.27064418	1.411065443	0.938416999	0.560365139	0.276909862	0.088051165	-0.006210953	-0.005876461
-6.99601	2.372960428	1.774353529	1.237301855	0.820772358	0.442892441	0.181382267	-0.00525088		4.325852856	1.403368368	0.932307969	0.555715601	0.273591262	0.085934952	-0.00725333	-0.005973556
-6.976137	2.374786525	1.80028596	1.234391424	0.82105601	0.439873403	0.187064944	0.005095983		4.381061532	1.39562301	0.926160901	0.551037352	0.270252364	0.083805934	-0.008301937	-0.006071224
-6.956264	2.353354003	1.801944937	1.230235035	0.826800582	0.443271624	0.190394041	9.08909557606848E-4		4.436270208	1.387829367	0.919975794	0.546330394	0.266893167	0.08166411	-0.009356774	-0.006169463
-6.936391	2.33248597	1.78314028	1.231811564	0.808824413	0.443908362	0.187576537	-0.011333947		4.491478884	1.37998744	0.91375265	0.541594727	0.263513671	0.07950948	-0.010417842	-0.006268275
-6.916637	2.328002994	1.75159193	1.241137299	0.797155525	0.44041466	0.176389692	-0.012867399		4.54668756	1.37209723	0.907491467	0.536830349	0.260113876	0.077342045	-0.011485141	-0.006367659
-6.896764	2.332862083	1.726378349	1.234961527	0.800427796	0.44389704	0.162221864	-0.015583579		4.601931701	1.364154185	0.901188447	0.532034211	0.256691477	0.075160243	-0.012559489	-0.006467696
-6.876891	2.335461398	1.716050336	1.217575977	0.798052365	0.445476035	0.162829675	-7.90E-04		4.657175842	1.3561622	0.894846535	0.527208431	0.253247887	0.072964903	-0.013640519	-0.006568358
-6.857018	2.342171144	1.711845186	1.202401213	0.791635827	0.430403055	0.160456828	0.034904262		4.712419983	1.348121274	0.88846573	0.522353007	0.249783106	0.070756026	-0.014728231	-0.006669644
-6.837145	2.345592821	1.718998816	1.206044864	0.783869943	0.414566606	0.154909753	0.057142541		4.767664124	1.340031408	0.882046032	0.517467941	0.246297135	0.068533612	-0.015822625	-0.006771553
-6.817391	2.345641561	1.737598689	1.19546022	0.767640744	0.410484601	0.159436483	0.055396796		4.822908265	1.331892602	0.875587441	0.512553232	0.242789972	0.06629766	-0.0169237	-0.006874087
-6.797518	2.339796641	1.748581442	1.183659259	0.765485541	0.403302141	0.181536375	0.02811943		4.878152406	1.323705312	0.869090119	0.50760883	0.239261445	0.064047962	-0.018031616	-0.006977265
-6.777645	2.332220079	1.761051662	1.187437037	0.776349958	0.404724836	0.200875446	-0.0079338		4.933396547	1.315468151	0.862552797	0.502633632	0.235710655	0.061783864	-0.019146738	-0.007081127
-6.757772	2.329939368	1.770760169	1.195436813	0.789623316	0.406535898	0.225578724	-0.008985733		4.988640688	1.307181121	0.855975477	0.497627637	0.2321376	0.059505364	-0.020269069	-0.007185672
-6.738018	2.332453806	1.76197036	1.193208862	0.80039249	0.420157156	0.230095401	0.012602216		5.043884828	1.29884422	0.849358158	0.492590846	0.228542281	0.057212463	-0.021398607	-0.007290901
-6.718145	2.338252806	1.742863512	1.194337754	0.813987869	0.436656397	0.210984136	0.01403536		5.099128969	1.290457449	0.842700841	0.487523258	0.224924698	0.054905161	-0.022535353	-0.007396814
-6.698272	2.336325196	1.723638067	1.191395052	0.82560519	0.433866269	0.188238064	0.004061476		5.15437311	1.282019907	0.836002558	0.482423924	0.221284003	0.052582794	-0.023679701	-0.007503453
-6.678399	2.33363714	1.703262224	1.18804368	0.820883337	0.427798414	0.175101364	0.00790677		5.209617251	1.273531238	0.829262926	0.477292467	0.217619858	0.050245099	-0.02483181	-0.007610838
-6.658526	2.337954861	1.703832986	1.187176833	0.80285171	0.42247645	0.176402682	0.031640345		5.264861392	1.26499144	0.822481946	0.472128887	0.213932264	0.047892074	-0.02599168	-0.007718969
-6.638772	2.342908944	1.705903735	1.197377779	0.779028668	0.410071444	0.171894789	0.041346951		5.320105533	1.256400516	0.815659616	0.466933185	0.210221221	0.045523721	-0.02715931	-0.007827845
-6.618899	2.339059322	1.693873237	1.198104019	0.76977998	0.402984262	0.137320194	0.034273721		5.375349674	1.247758464	0.808795938	0.46170536	0.206486728	0.04314004	-0.028334702	-0.007937467
-6.599026	2.338947696	1.688303066	1.174235965	0.777475599	0.410439609	0.101010099	0.031978291		5.430593815	1.239064529	0.801889954	0.456444379	0.202727805	0.04074023	-0.029518345	-0.008047889
-6.579153	2.336702322	1.697582319	1.171188125	0.776139541	0.427777287	0.100748946	0.030997595		5.485837956	1.230318063	0.794941126	0.451149816	0.198944134	0.038324077	-0.030710352	-0.008159124
-6.55928	2.322529796	1.710269093	1.171757739	0.778035569	0.441442102	0.118456371	0.042561196		5.541082097	1.221519065	0.787949454	0.445821671	0.195135714	0.035891581	-0.031910724	-0.008271172
-6.539526	2.308972131	1.715399599	1.165925488	0.795827808	0.44429152	0.121174283	0.049760415		5.596326238	1.212667535	0.78091494	0.440459944	0.191302545	0.033442743	-0.03311946	-0.008384033
-6.519653	2.317034857	1.725781428	1.16537842	0.817535113	0.432983009	0.142105462	0.026128919		5.651570379	1.203763474	0.773837582	0.435064634	0.187444627	0.030977562	-0.03433656	-0.008497707
-6.49978	2.336153791	1.728053241	1.172938917	0.833173722	0.425476134	0.166357442	0.006100087		5.70681452	1.194805765	0.766716171	0.429634546	0.183560888	0.028495197	-0.035562526	-0.008612249
-6.479907	2.354376608	1.713801228	1.192180232	0.82795943	0.421271271	0.194997216	-0.007404975		5.762058661	1.185793793	0.75955012	0.424169149	0.17965088	0.025995312	-0.036797553	-0.008727682
-6.460034	2.366302985	1.710047409	1.199648528	0.822681242	0.428071986	0.198795112	-0.012383165		5.817302802	1.17672756	0.752339427	0.418668442	0.175714603	0.023477909	-0.038041638	-0.008844004
-6.44028	2.359188153	1.719860098	1.192233633	0.815074909	0.435236602	0.16433828	-0.013880655		5.872546943	1.167607064	0.745084095	0.413132426	0.171752057	0.020942986	-0.039294784	-0.008961217
-6.420407	2.343373893	1.714229211	1.174519105	0.808410146	0.440594048	0.133355017	-0.002255032		5.927791084	1.158432306	0.737784121	0.4075611	0.167763242	0.018390545	-0.040556989	-0.00907932
-6.400534	2.331083192	1.709223806	1.165759465	0.797849515	0.441010749	0.133823214	0.024026694		5.983035225	1.149202166	0.730438247	0.401953192	0.163746999	0.015819666	-0.041828804	-0.009198373
-6.380661	2.317554281	1.71686035	1.176980911	0.790085977	0.432801269	0.154258468	0.03281169		6.038279366	1.139915447	0.723045496	0.396307935	0.159702761	0.013229973	-0.043110426	-0.009318398
-6.360907	2.309876137	1.72807928	1.207393223	0.787032614	0.41191546	0.162759335	0.033366575		6.093523507	1.13057215	0.715605867	0.390625327	0.155630527	0.010621465	-0.044401855	-0.009439394
-6.341034	2.315345969	1.737223931	1.218589738	0.779874407	0.408621701	0.158403656	0.016618462		6.148767648	1.121172273	0.708119361	0.384905369	0.151530297	0.007994143	-0.045703091	-0.009561361
-6.321161	2.323508443	1.74219387	1.192456941	0.776256567	0.418677284	0.152688936	-0.008645293		6.204011789	1.111715819	0.700585977	0.379148062	0.147402073	0.005348007	-0.047014133	-0.0096843
-6.301288	2.321962656	1.736577607	1.171623104	0.783427042	0.431908494	0.147390858	-0.010763497		6.259246185	1.102204255	0.69300657	0.373353792	0.143245918	0.002682948	-0.048335117	-0.00980823
-6.281415	2.319228204	1.714098961	1.167465295	0.781987342	0.429906725	0.146966436	0.001877007		6.31448058	1.092633696	0.685377928	0.367520004	0.139059923	-2.32E-06	-0.049666713	-0.009933219
-6.261661	2.317270092	1.696919098	1.168217472	0.771883896	0.423552255	0.15235945	0.004762812		6.369714976	1.083004144	0.677700051	0.361646699	0.134844087	-0.002707788	-0.051008922	-0.010059268
-6.241788	2.305230101	1.698656863	1.167614312	0.769952103	0.412970675	0.166778213	0.007119875		6.424949372	1.073315598	0.669972939	0.355733877	0.13059841	-0.005433465	-0.052361743	-0.010186376
-6.221915	2.297372692	1.699744386	1.176061733	0.773473494	0.42000766	0.176072395	-0.005038718		6.480183767	1.063568059	0.662196593	0.349781537	0.126322891	-0.008179348	-0.053725177	-0.010314543
-6.202042	2.295788568	1.691299855	1.192690522	0.776210524	0.423595274	0.183920345	-0.022800652		6.535131491	1.053811301	0.654410285	0.343819375	0.12203857	-0.010932134	-0.055092731	-0.01044317
-6.182169	2.299987271	1.683989365	1.197209308	0.780125893	0.436484613	0.173253262	-0.023801342		6.590079215	1.043993659	0.646572918	0.337816033	0.117723001	-0.01370618	-0.056471505	-0.010572923
-6.162415	2.299980962	1.685495752	1.20790237	0.765633144	0.441865265	0.150718898	-0.013105661		6.645026939	1.034115133	0.638684493	0.331771511	0.113376185	-0.016501486	-0.057861499	-0.0107038
-6.142542	2.305983814	1.700900787	1.20951195	0.75035822	0.435245224	0.14306355	-0.002332689		6.699974663	1.024175722	0.630745008	0.325685809	0.108998122	-0.019318053	-0.059262714	-0.010835803
-6.122669	2.307208029	1.710734712	1.198902683	0.747300021	0.418163777	0.157534325	0.005031364		6.754922387	1.014175428	0.622754464	0.319558927	0.104588813	-0.02215588	-0.060675148	-0.010968931
-6.102796	2.299678735	1.720981443	1.187219448	0.74718344	0.399982546	0.166543462	0.004440315		6.8097743	1.00412847	0.614723524	0.31339845	0.100153247	-0.025012089	-0.062097554	-0.011103085
-6.082923	2.300546663	1.739498073	1.176233912	0.754703063	0.395937782	0.157629095	-0.01576218		6.864626212	0.994017247	0.606638344	0.307193952	0.095684068	-0.027891309	-0.063532177	-0.011238472
-6.063169	2.322067878	1.761213378	1.171088536	0.763360012	0.395050219	0.141898011	-0.023772979		6.919478125	0.983841757	0.598498924	0.300945431	0.091181277	-0.03079354	-0.064979017	-0.011375091
-6.043296	2.335770772	1.769628527	1.153448753	0.750650079	0.393439348	0.137753902	-0.014708316		6.974330037	0.973602001	0.590305263	0.294652887	0.086644873	-0.033718782	-0.066438075	-0.011512942
-6.023423	2.340521787	1.750025186	1.148513696	0.740514619	0.401227736	0.146777222	-0.004667394		7.02918195	0.963297979	0.582057362	0.288316322	0.082074857	-0.036667036	-0.067909351	-0.011652026
-6.00355	2.333662202	1.722831502	1.153848692	0.729277963	0.40469536	0.149845925	0.007280608		7.084291351	0.952876675	0.573711587	0.281901206	0.077445529	-0.039655445	-0.069401713	-0.011793213
-5.983796	2.313965848	1.694700553	1.16564158	0.73241135	0.404271184	0.146042723	0.019443385		7.139400753	0.942390349	0.565311034	0.27544171	0.072782375	-0.042666973	-0.070906329	-0.011935635
-5.963923	2.286754557	1.69369517	1.167564513	0.745579296	0.403004109	0.150154721	0.006176071		7.194510154	0.931839002	0.556855703	0.268937835	0.068085395	-0.045701618	-0.072423199	-0.01207929
-5.94405	2.266644312	1.716248697	1.15108004	0.760186872	0.403135238	0.160534786	-0.012299111		7.249619556	0.921222633	0.548345594	0.262389579	0.063354588	-0.048759382	-0.073952324	-0.01222418
-5.924177	2.265762319	1.743381432	1.140954857	0.779185866	0.412471141	0.158239512	-0.024438383		7.304728958	0.910541244	0.539780706	0.255796943	0.058589954	-0.051840263	-0.075493703	-0.012370305
-5.904304	2.278841389	1.749779071	1.142876614	0.792416469	0.417251321	0.142254939	-0.016725587		7.359973098	0.899760868	0.531131795	0.24913573	0.053772673	-0.05495738	-0.077054421	-0.01251839
-5.88455	2.29574689	1.730273416	1.153543369	0.779067431	0.411379059	0.139310347	0.002061435		7.415217239	0.888908778	0.522421957	0.242424748	0.048917152	-0.058100836	-0.07862921	-0.012667903
-5.864677	2.305543694	1.709748532	1.169447817	0.760104848	0.403936412	0.161290812	0.006495951		7.47046138	0.877984974	0.513651191	0.235663997	0.04402339	-0.061270634	-0.080218068	-0.012818843
-5.844804	2.310852872	1.703057061	1.17347572	0.74132254	0.396466336	0.177133082	0.00126318		7.525705521	0.866989455	0.504819499	0.228853477	0.039091387	-0.064466773	-0.081820997	-0.012971212
-5.824931	2.306428877	1.690097574	1.156374409	0.727447075	0.381676466	0.168234849	0.019086342		7.580949662	0.855922223	0.495926879	0.221993187	0.034121144	-0.067689252	-0.083437996	-0.013125008
-5.805058	2.296490063	1.670419158	1.148924843	0.736018161	0.384788686	0.154851292	0.031763099		7.636193803	0.844772721	0.486962474	0.215072761	0.029103581	-0.07094507	-0.085073186	-0.013280688
-5.785304	2.277540187	1.667437103	1.156081623	0.749978407	0.405557485	0.130519321	0.017355896		7.691437944	0.833555391	0.477940957	0.20810609	0.024050787	-0.074224953	-0.086721126	-0.01343765
-5.765431	2.262430517	1.666306712	1.173595305	0.757180126	0.414346844	0.119203482	-0.004117909		7.746682085	0.822270231	0.468862327	0.201093172	0.018962764	-0.0775289	-0.088381814	-0.013595896
-5.745558	2.268746534	1.675547864	1.180004752	0.753008792	0.404961784	0.138016213	-0.009018824		7.801926226	0.810917243	0.459726586	0.194034009	0.013839511	-0.080856911	-0.090055252	-0.013755426
-5.725685	2.283608489	1.687138278	1.172215207	0.742323059	0.398324045	0.159902724	-0.003782603		7.857170367	0.799496426	0.450533732	0.1869286	0.008681028	-0.084208987	-0.091741439	-0.013916238
-5.705812	2.3014838	1.695740208	1.175856533	0.739051106	0.392987749	0.166543427	-0.01462232		7.912414508	0.78798651	0.441261613	0.179755617	0.003468521	-0.08759968	-0.093448977	-0.014079287
-5.686058	2.300358072	1.701614492	1.171636145	0.73641336	0.391674495	0.171227976	-0.017758041		7.967658649	0.776408961	0.431932526	0.172536488	-0.001779154	-0.091014403	-0.095169253	-0.01424362
-5.666185	2.292221137	1.68488344	1.173240783	0.727110692	0.396917469	0.155808439	-0.021527674		8.02290279	0.76476378	0.42254647	0.165271212	-0.007061997	-0.094453158	-0.096902266	-0.014409235
-5.646312	2.281157683	1.665782203	1.175477906	0.715964431	0.395917755	0.147702004	-0.01910242		8.078146931	0.753050966	0.413103446	0.15795979	-0.012380006	-0.097915943	-0.098648016	-0.014576134
-5.626439	2.275041377	1.660356917	1.175574896	0.705068781	0.40639937	0.16423653	-0.008785395		8.133391072	0.741270519	0.403603454	0.150602221	-0.017733183	-0.10140276	-0.100406503	-0.014744316
-5.606566	2.285712432	1.668407048	1.17177213	0.715261004	0.411714357	0.176698072	0.023140391		8.188631396	0.729407402	0.394030629	0.143183101	-0.023135184	-0.104924229	-0.102184028	-0.014914481
-5.586812	2.288247591	1.679377842	1.173588188	0.745335723	0.403911278	0.189503005	0.034255309		8.243871719	0.71748287	0.384405613	0.135721338	-0.028569959	-0.108468281	-0.10397362	-0.015085871
-5.566939	2.278520599	1.676974105	1.168122346	0.762589035	0.388827825	0.201001733	0.021810648		8.299112043	0.705496922	0.374728406	0.128216929	-0.034037509	-0.112034914	-0.105775278	-0.015258486
-5.547066	2.265904845	1.668998679	1.156289621	0.759444826	0.392493891	0.196931515	0.016900521		8.354352366	0.693449558	0.364999006	0.120669876	-0.039537834	-0.115624129	-0.107589002	-0.015432327
-5.527193	2.253800005	1.662470198	1.139333359	0.74687427	0.395608057	0.177635942	9.43217290562098E-4		8.40959269	0.681340779	0.355217415	0.113080179	-0.045070933	-0.119235925	-0.109414793	-0.015607393
-5.507439	2.249451648	1.662223002	1.12880148	0.729367797	0.3852337	0.172176233	-0.012189818		8.464441525	0.669274943	0.34547195	0.105519709	-0.050581784	-0.122832533	-0.111232531	-0.015781644
-5.487566	2.260932216	1.663017729	1.136895253	0.731986567	0.378444868	0.16202459	-0.018043238		8.51929036	0.657172934	0.335694623	0.097932316	-0.056113989	-0.126444296	-0.1130586	-0.015956765
-5.467693	2.271882589	1.662572042	1.150160291	0.734808334	0.383596599	0.174110135	-0.00127795		8.574139196	0.645034754	0.325885435	0.090318003	-0.061667546	-0.130071215	-0.114893	-0.016132755
-5.44782	2.273653072	1.667196018	1.143396891	0.74226622	0.391593335	0.19568113	0.012839166		8.628988031	0.632860401	0.316044386	0.082676768	-0.067242455	-0.13371329	-0.116735729	-0.016309615
-5.427947	2.253918836	1.681217004	1.127247727	0.741913533	0.38591292	0.197312801	0.001170413		8.683836866	0.620649876	0.306171475	0.075008611	-0.072838718	-0.13737052	-0.118586789	-0.016487345
-5.408193	2.242519138	1.688462336	1.120316674	0.742527271	0.379385795	0.183914622	-0.00116396		8.73573347	0.609114205	0.296853472	0.067779141	-0.078108791	-0.140810329	-0.120325469	-0.016654037
-5.38832	2.240043135	1.685731471	1.127583864	0.746266745	0.383744894	0.173622614	0.0019449		8.787630075	0.597638299	0.287589811	0.060596886	-0.083340481	-0.144222295	-0.122048551	-0.016819076
-5.368447	2.236205046	1.666969879	1.137410853	0.734982822	0.380818017	0.155965839	0.011998715		8.839526679	0.586222157	0.278380494	0.053461846	-0.088533789	-0.147606418	-0.123756035	-0.016982462
-5.348574	2.238152312	1.657344716	1.157354541	0.714594209	0.34870982	0.145820234	0.011250084		8.891423283	0.574865779	0.269225519	0.046374022	-0.093688714	-0.150962696	-0.12544792	-0.017144195
-5.328701	2.228202855	1.656429484	1.163540404	0.68960818	0.317105334	0.147006325	-0.010154185		8.943319887	0.563569166	0.260124886	0.039333414	-0.098805256	-0.154291131	-0.127124206	-0.017304274
-5.308947	2.230833082	1.644100509	1.151545258	0.67551023	0.315193474	0.144154823	-0.023665794		8.988161919	0.553869057	0.252306008	0.033280746	-0.103206734	-0.157156438	-0.128568362	-0.0174423
-5.289074	2.2425374	1.640023941	1.143947348	0.677719287	0.328789696	0.1416346	-0.019027807		9.033003951	0.544340098	0.244647664	0.027371192	-0.107489322	-0.159933887	-0.129962497	-0.017574945
-5.269201	2.255155795	1.651986126	1.135468846	0.673122614	0.346002531	0.15901471	-0.006116683		9.077845983	0.534982291	0.237149857	0.021604755	-0.111653021	-0.162623478	-0.131306612	-0.017702211
-5.249328	2.254672274	1.661460158	1.115637588	0.663413385	0.369341342	0.168015674	-8.05E-04		9.122688014	0.525795635	0.229812586	0.015981432	-0.115697831	-0.165225211	-0.132600706	-0.017824098
-5.229455	2.256748049	1.654224163	1.097859969	0.666804484	0.377283595	0.165606892	0.002735005		9.167530046	0.516780129	0.222635851	0.010501226	-0.119623751	-0.167739087	-0.13384478	-0.017940605
-5.209701	2.246145361	1.64903156	1.092066084	0.67859312	0.371809212	0.171329495	0.011060338		9.201820626	0.510061902	0.217303171	0.006442101	-0.122521312	-0.169587076	-0.13475519	-0.018025424
-5.189828	2.241537766	1.644319074	1.087877031	0.695061631	0.36913697	0.170067474	0.018900142		9.236111206	0.50356006	0.212171609	0.002560946	-0.125271934	-0.171327038	-0.135604366	-0.018103684
-5.169955	2.246611288	1.645334852	1.107922567	0.706786465	0.368702856	0.15268466	0.018401718		9.270401786	0.497274604	0.207241165	-0.00114224	-0.127875616	-0.172958972	-0.136392309	-0.018175382
-5.150082	2.242720375	1.63550289	1.131629665	0.712115932	0.388443157	0.130845715	0.01950322		9.304692366	0.491205533	0.202511839	-0.004667456	-0.130332359	-0.17448288	-0.137119018	-0.01824052
-5.130328	2.225353136	1.629039675	1.140580349	0.713385485	0.410093438	0.126791057	0.022420258		9.338982946	0.485352847	0.197983632	-0.008014703	-0.132642163	-0.17589876	-0.137784494	-0.018299098
-5.110455	2.228002951	1.639874084	1.138965394	0.711510883	0.405105233	0.123988279	0.020775307		9.363493628	0.481371366	0.194936802	-0.010237674	-0.134152067	-0.176806388	-0.138200636	-0.018334555
-5.090582	2.23257773	1.641097924	1.133577763	0.715885031	0.395226195	0.115327256	0.026762849		9.388004309	0.477565447	0.192079527	-0.012273814	-0.135494581	-0.177582784	-0.138538422	-0.018361248
-5.070709	2.233476715	1.630459984	1.12908816	0.718710745	0.399556174	0.107177497	0.008351903		9.412514991	0.47393509	0.189411807	-0.014123123	-0.136669705	-0.178227948	-0.138797852	-0.018379176
-5.050836	2.227055825	1.620510899	1.123116266	0.716130663	0.395857535	0.094088358	-0.001296946		9.437025672	0.470480294	0.186933642	-0.0157856	-0.137677438	-0.178741881	-0.138978926	-0.018388341
-5.031082	2.226999751	1.615804956	1.11550651	0.71231054	0.39329217	0.097075201	0.00280692		9.461536354	0.467201059	0.184645033	-0.017261245	-0.13851778	-0.179124581	-0.139081645	-0.018388742
-5.011209	2.232469303	1.616124742	1.115474478	0.710676762	0.383445537	0.111247149	2.93214166497375E-4		9.479229083	0.465003963	0.183181896	-0.018136941	-0.138952555	-0.179264953	-0.139074131	-0.018379853
-4.991336	2.243310154	1.618540609	1.118141206	0.704531844	0.370511135	0.121933024	-0.013345706		9.496921812	0.462929698	0.181866821	-0.018857084	-0.139242021	-0.179288	-0.138995017	-0.018362819
-4.971463	2.243974436	1.621036847	1.115356445	0.7146721	0.375204451	0.116154624	-0.025148256		9.514614542	0.460978263	0.180699807	-0.019421672	-0.139386179	-0.179193724	-0.138844301	-0.018337641
-4.95159	2.224921546	1.618381563	1.114177981	0.734189533	0.386960067	0.124345476	-0.021736525		9.532307271	0.459149659	0.179680854	-0.019830707	-0.139385029	-0.178982123	-0.138621984	-0.018304318
-4.931836	2.210451247	1.622033941	1.109527736	0.741402243	0.395254088	0.149640144	-0.004109268		9.55	0.457443885	0.178809962	-0.020084188	-0.139238571	-0.178653199	-0.138328066	-0.018262851
-4.911963	2.202896674	1.622432166	1.101723142	0.724229026	0.389179803	0.170280949	-1.76E-04		9.57	0.455652999	0.177967038	-0.020235419	-0.13895438	-0.178189855	-0.137941841	-0.018209996
-4.89209	2.204899901	1.631508311	1.085999694	0.708159292	0.375814954	0.161860931	-0.008996127		9.59	0.453992323	0.17741277	-0.020009886	-0.138275654	-0.177384546	-0.137336557	-0.018131327
-4.872217	2.216246134	1.628532093	1.092834036	0.709605363	0.367883871	0.142249937	-0.016129315		9.61	0.452461854	0.177147158	-0.019407589	-0.137202394	-0.17623727	-0.136512212	-0.018026843
-4.852344	2.237446559	1.622461228	1.106942412	0.704708318	0.366530448	0.123993711	-0.016077087		9.63	0.451061594	0.177170201	-0.018428528	-0.1357346	-0.174748029	-0.135468807	-0.017896546
-4.83259	2.24216908	1.618132716	1.105525653	0.695114988	0.357951732	0.125658278	-0.026654503		9.65	0.449791543	0.177481899	-0.017072703	-0.133872272	-0.172916821	-0.134206343	-0.017740435
-4.812717	2.237007104	1.619704569	1.107877461	0.695432992	0.35052528	0.140660114	-0.039858318		9.67	0.448621154	0.178117306	-0.015263175	-0.131520296	-0.170654067	-0.132664482	-0.017551153
-4.792844	2.241598589	1.622737332	1.104406883	0.702792594	0.350878762	0.15174033	-0.040471255		9.69	0.447467047	0.178850701	-0.013306965	-0.129005958	-0.168246289	-0.131027948	-0.017350568
-4.772971	2.23751531	1.625959395	1.106565097	0.705083257	0.357252488	0.150303435	-0.039043448		9.71	0.446329222	0.179682085	-0.011204074	-0.126329261	-0.165693486	-0.129296739	-0.01713868
-4.753217	2.231264466	1.632814406	1.105563316	0.695539795	0.361509563	0.147001622	-0.016631701		9.73	0.445207677	0.180611458	-0.0089545	-0.123490203	-0.162995659	-0.127470856	-0.016915488
-4.733344	2.231859553	1.642257075	1.09249409	0.694855798	0.364022601	0.163830055	-0.002690863		9.75	0.444102414	0.18163882	-0.006558244	-0.120488785	-0.160152807	-0.125550298	-0.016680994
-4.713471	2.226843812	1.633957329	1.07800214	0.708654947	0.367854574	0.176572878	0.001144106		9.768484241	0.443076386	0.182648956	-0.004243006	-0.117599504	-0.157420544	-0.123706111	-0.016455957
-4.693598	2.209791418	1.631283415	1.077651682	0.711943117	0.373606979	0.182765746	0.001548244		9.786968481	0.442020492	0.183600972	-0.002001172	-0.114785946	-0.154753352	-0.121903376	-0.016235787
-4.673725	2.18614283	1.633967218	1.08391234	0.699957753	0.380221906	0.185895521	0.00723659		9.805452722	0.440934732	0.18449487	1.67257744543292E-4	-0.112048108	-0.152151232	-0.120142095	-0.016020482
-4.653971	2.168395661	1.628612342	1.078906233	0.688582702	0.38647285	0.184762438	0.023292327		9.823936963	0.439819107	0.185330649	0.002262284	-0.109385992	-0.149614182	-0.118422267	-0.015810044
-4.634098	2.174232236	1.618880562	1.073248091	0.693163723	0.377617785	0.163751396	0.033803265		9.842421203	0.438673616	0.186108309	0.004283906	-0.106799597	-0.147142203	-0.116743893	-0.015604471
-4.614225	2.196156734	1.618841049	1.07432406	0.709788348	0.363429047	0.14138005	0.023277208		9.868717613	0.437003914	0.187141178	0.007068731	-0.103213428	-0.143705304	-0.114406875	-0.015317956
-4.594352	2.215322757	1.624070203	1.083287366	0.708879058	0.357677986	0.127022421	-0.006793993		9.895014023	0.435298465	0.188067129	0.009705607	-0.099786103	-0.140408004	-0.112160075	-0.015042137
-4.574479	2.230364364	1.622732156	1.097621856	0.70266256	0.351140128	0.127619113	-0.017620854		9.921310433	0.433557268	0.188886162	0.012194534	-0.096517621	-0.137250303	-0.110003492	-0.014777015
-4.554725	2.233492567	1.621793305	1.110042806	0.701912937	0.354333364	0.135503593	-0.003355622		9.947606843	0.431780322	0.189598278	0.01453551	-0.093407982	-0.134232202	-0.107937127	-0.014522589
-4.534852	2.231646023	1.622827546	1.117871279	0.703542099	0.35091048	0.136036564	0.011462579		9.973903252	0.429967629	0.190203475	0.016728538	-0.090457187	-0.131353699	-0.105960979	-0.014278859
-4.514979	2.237479301	1.634139025	1.122993725	0.707642712	0.349964339	0.131109831	0.004936977		10.01125361	0.427343802	0.19087909	0.019580515	-0.086551924	-0.127518229	-0.103318379	-0.013952206
-4.495106	2.223354928	1.638533338	1.123065143	0.711599769	0.358170316	0.110041932	-4.79E-04		10.04860397	0.424704427	0.191423644	0.022232117	-0.082870156	-0.123883177	-0.100806926	-0.013641234
-4.475233	2.196100915	1.607074945	1.122247597	0.715048674	0.348608907	0.093786682	0.005821518		10.08595434	0.422049504	0.191837139	0.024683345	-0.079411883	-0.120448545	-0.098426621	-0.013345944
-4.455479	2.175750797	1.581595579	1.119922137	0.711400527	0.342229332	0.074312221	0.015932896		10.1233047	0.419379032	0.192119575	0.026934197	-0.076177105	-0.117214332	-0.096177464	-0.013066334
-4.435606	2.171246953	1.591323121	1.129766979	0.701783096	0.356426625	0.060345107	0.008808711		10.16065506	0.416693012	0.192270951	0.028984674	-0.073165822	-0.114180538	-0.094059454	-0.012802406
-4.415733	2.173665267	1.59416686	1.113474154	0.680711287	0.367139856	0.072816637	-0.007283557		10.20934887	0.413173724	0.192245837	0.031311793	-0.069628408	-0.110574769	-0.091527269	-0.012485746
-4.39586	2.176448011	1.584675394	1.088981824	0.666052856	0.375727078	0.100142251	-0.017724124		10.25804268	0.409684246	0.192104549	0.033431973	-0.066333486	-0.107191829	-0.089143036	-0.012186948
-4.376106	2.180643535	1.577666164	1.086541796	0.675332133	0.378143767	0.11368957	-0.014987953		10.30673649	0.406224577	0.191847089	0.035345212	-0.063281057	-0.10403172	-0.086906758	-0.011906014
-4.356233	2.178369161	1.583740125	1.076946706	0.684492738	0.377221614	0.105107768	-0.031646462		10.3554303	0.402794717	0.191473457	0.037051512	-0.06047112	-0.101094442	-0.084818433	-0.011642942
-4.33636	2.178159883	1.590580501	1.075398802	0.696489526	0.364130327	0.10272824	-0.031147169		10.40412411	0.399394667	0.190983652	0.038550872	-0.057903676	-0.098379993	-0.082878061	-0.011397733
-4.316487	2.180086206	1.582616044	1.069361454	0.697970923	0.35540427	0.094660188	-0.012322917		10.45910226	0.395612573	0.190333866	0.040049882	-0.055239382	-0.095533926	-0.080833733	-0.01113866
-4.296614	2.184579598	1.566532798	1.056229913	0.690567276	0.342524675	0.08286143	-0.007478745		10.51408041	0.391903093	0.189630165	0.04141331	-0.052747475	-0.09285219	-0.078900818	-0.01089322
-4.27686	2.181615782	1.559280277	1.038475506	0.68134761	0.330228517	0.090946549	-0.010143649		10.56905856	0.388266228	0.18887255	0.042641157	-0.050427954	-0.090334784	-0.077079316	-0.010661414
-4.256987	2.174418623	1.568365677	1.047794438	0.671668646	0.321381865	0.108086045	-0.007987764		10.62403671	0.384701978	0.188061022	0.043733423	-0.048280819	-0.087981708	-0.075369226	-0.010443242
-4.237114	2.177959213	1.578858392	1.072534048	0.676347492	0.324196388	0.116689641	-8.11E-05		10.67901486	0.381210341	0.187195579	0.044690109	-0.046306072	-0.085792963	-0.07377055	-0.010238703
-4.217241	2.186539334	1.580316757	1.086274876	0.689328983	0.331882962	0.121636713	-0.004711836		10.73560031	0.377698832	0.186268158	0.045560458	-0.044424268	-0.083686022	-0.072224789	-0.010040443
-4.197368	2.195728349	1.581363271	1.078941601	0.697866857	0.353572783	0.123972075	-0.001034917		10.79218577	0.374275809	0.18532882	0.046352111	-0.04265432	-0.081690474	-0.070756335	-0.00985178
-4.177614	2.195959933	1.570231391	1.063817108	0.705378514	0.373892107	0.121054905	0.001838932		10.84877122	0.370941273	0.184377565	0.047065065	-0.040996229	-0.079806318	-0.069365188	-0.009672717
-4.157741	2.189718876	1.569094941	1.05590086	0.700831629	0.374774136	0.1368716	-0.010602255		10.90535668	0.367695223	0.183414394	0.047699322	-0.039449994	-0.078033555	-0.068051347	-0.009503251
-4.137868	2.173020481	1.576538786	1.038114993	0.693645753	0.362651557	0.151138235	-0.024099361		10.96194213	0.36453766	0.182439306	0.048254881	-0.038015615	-0.076372185	-0.066814814	-0.009343385
-4.117995	2.163864317	1.58958408	1.034734883	0.676120388	0.343732308	0.145552491	-0.015359213		11.01854583	0.361468491	0.181465413	0.048752898	-0.036669055	-0.074800449	-0.065641267	-0.009191398
-4.098122	2.170992635	1.587910166	1.049419667	0.659478476	0.330803008	0.146534982	0.002739666		11.07514953	0.358489885	0.180502297	0.049207328	-0.035395026	-0.073304764	-0.064521871	-0.009046239
-4.078368	2.171880391	1.566899163	1.058373049	0.65440592	0.327256872	0.152499412	0.020871369		11.13175323	0.355601845	0.179549959	0.049618169	-0.034193527	-0.07188513	-0.063456626	-0.008907907
-4.058495	2.172604262	1.541638962	1.07407633	0.659849158	0.336091519	0.150884604	0.030421112		11.18835693	0.352804368	0.178608398	0.049985424	-0.033064558	-0.070541548	-0.062445531	-0.008776403
-4.038622	2.166608078	1.537060611	1.092207713	0.653762012	0.344259789	0.153824754	0.032882204		11.24496063	0.350097456	0.177677615	0.05030909	-0.03200812	-0.069274017	-0.061488587	-0.008651726
-4.018749	2.161247924	1.539628857	1.089179321	0.650840511	0.350965321	0.152793298	0.011317736		11.30156433	0.347479122	0.176763718	0.050600332	-0.031011036	-0.068070388	-0.06057771	-0.008532899
-3.998876	2.154952833	1.542469509	1.064892237	0.645565751	0.351735198	0.140570337	-0.011712104		11.35816803	0.344949752	0.175870679	0.050865282	-0.030066443	-0.066924494	-0.05970886	-0.00841944
-3.979122	2.144118255	1.553688755	1.052044044	0.649752025	0.339006331	0.125224314	-0.011851813		11.41477173	0.342509344	0.174998499	0.051103938	-0.02917434	-0.065836337	-0.058882039	-0.008311347
-3.959249	2.124772103	1.563475638	1.060697959	0.661730958	0.317158697	0.130645887	-0.024764663		11.47137543	0.340157898	0.174147177	0.051316302	-0.028334728	-0.064805915	-0.058097245	-0.00820862
-3.939376	2.106859447	1.568665716	1.067047287	0.673872881	0.307832456	0.128844081	-0.028780053		11.52797913	0.337895416	0.173316714	0.051502373	-0.027547607	-0.063833229	-0.05735448	-0.008111261
-3.919503	2.113406838	1.576524593	1.05919733	0.679213621	0.315757513	0.115478166	-0.028071148		11.58458283	0.335719188	0.172511023	0.05167027	-0.026803072	-0.062909006	-0.056647518	-0.008018512
-3.899749	2.122070019	1.587165795	1.05333293	0.676652365	0.335313804	0.101335876	-0.032071346		11.64118653	0.333629556	0.171731619	0.051822199	-0.026098707	-0.062031098	-0.055974963	-0.007930207
-3.879876	2.136262462	1.578960432	1.04938066	0.680771412	0.35128669	0.105298351	-0.029816841		11.69779023	0.331626521	0.170978501	0.051958158	-0.025434511	-0.061199507	-0.055336816	-0.007846345
-3.860003	2.149562168	1.563957842	1.056830206	0.673883041	0.354884367	0.102326685	-0.015883375		11.75439393	0.329710082	0.17025167	0.052078148	-0.024810485	-0.060414231	-0.054733075	-0.007766927
-3.84013	2.154568865	1.553142702	1.056494325	0.664730121	0.349691269	0.096586076	-0.006479118		11.81099763	0.32788024	0.169551125	0.052182169	-0.024226629	-0.05967527	-0.054163742	-0.007691953
-3.820257	2.149027807	1.560243535	1.0335696	0.656023789	0.331144335	0.096593408	0.002256086		11.86759346	0.326135808	0.168878724	0.052274007	-0.023678344	-0.058978328	-0.053625935	-0.007621073
-3.800503	2.137349326	1.565459406	1.017258391	0.650442413	0.336274905	0.107695904	-0.006858019		11.92418929	0.324475535	0.168235644	0.0523564	-0.023162201	-0.058320159	-0.053117461	-0.007554018
-3.78063	2.134310466	1.560679692	1.016766765	0.64625325	0.343803521	0.115796437	-0.027246122		11.98078512	0.322899419	0.167621888	0.052429348	-0.022678202	-0.057700763	-0.052638321	-0.00749079
-3.760757	2.146070958	1.555230919	1.026982789	0.634641342	0.346910316	0.126804033	-0.01569799		12.03738095	0.321407462	0.167037454	0.052492851	-0.022226346	-0.057120139	-0.052188515	-0.007431388
-3.740884	2.167518403	1.556818075	1.047907329	0.630947779	0.342615522	0.129371307	0.004619008		12.09397678	0.319999663	0.166482342	0.05254691	-0.021806632	-0.056578288	-0.051768043	-0.007375812
-3.721011	2.171063977	1.557285127	1.060460197	0.637530376	0.328452817	0.115677391	0.001619035		12.14997822	0.318687236	0.165963615	0.052595343	-0.021417582	-0.056075162	-0.051377383	-0.00732416
-3.701257	2.167379103	1.553993955	1.058265946	0.631135226	0.314975897	0.116767395	0.002967702		12.20597966	0.317455542	0.165475168	0.052638175	-0.02105544	-0.055605678	-0.051012525	-0.007275898
-3.681384	2.172799439	1.55272003	1.04501223	0.63120379	0.302600812	0.117825575	0.009673494		12.26198111	0.316304581	0.165017001	0.052675406	-0.020720206	-0.055169836	-0.05067347	-0.007231026
-3.661511	2.172310795	1.549490749	1.027526254	0.635334214	0.302920944	0.121020069	0.024712595		12.31798255	0.315234352	0.164589113	0.052707036	-0.02041188	-0.054767635	-0.050360217	-0.007189544
-3.641638	2.167856033	1.543644864	1.019650927	0.63973651	0.309285555	0.130054481	0.02136668		12.37398399	0.314244857	0.164191504	0.052733065	-0.020130462	-0.054399077	-0.050072767	-0.007151451
-3.621765	2.1695456	1.524027038	1.015500982	0.645544405	0.31904967	0.139159677	0.002451382		12.42808637	0.313364425	0.163836924	0.052754944	-0.019881516	-0.054072456	-0.049817866	-0.007117662
-3.602011	2.152296786	1.507658657	1.022873475	0.665032184	0.329544455	0.146984609	0.006806103		12.48218875	0.312557816	0.16351162	0.052774258	-0.019654274	-0.053773974	-0.049584831	-0.007086764
-3.582138	2.13204527	1.517782318	1.038105727	0.681464464	0.343402183	0.153386588	0.027077634		12.53629114	0.311825029	0.163215592	0.052791005	-0.019448736	-0.053503629	-0.049373664	-0.007058759
-3.562265	2.12464539	1.534457902	1.051513288	0.676960504	0.342213066	0.143332083	0.042821907		12.59039352	0.311166064	0.162948841	0.052805186	-0.019264902	-0.053261423	-0.049184365	-0.007033647
-3.542392	2.126129427	1.550460486	1.043045829	0.66455676	0.340856176	0.121962492	0.037492218		12.6444959	0.310580921	0.162711364	0.0528168	-0.019102772	-0.053047354	-0.049016932	-0.007011428
-3.522638	2.129843409	1.554899391	1.030654435	0.643593112	0.334917583	0.097504411	0.01747319		12.69110686	0.310136179	0.162530337	0.052824774	-0.018980514	-0.052885527	-0.048890252	-0.006994609
-3.502765	2.12195409	1.55076756	1.025079171	0.626487845	0.335523255	0.090966682	0.002134464		12.73771782	0.309745725	0.16237134	0.052831663	-0.018873305	-0.052743567	-0.048779109	-0.006979852
-3.482892	2.110721375	1.54485437	1.016852276	0.610634418	0.337812272	0.096341559	-0.003552253		12.78432878	0.30940956	0.162234371	0.052837469	-0.018781145	-0.052621474	-0.048683504	-0.006967157
-3.463019	2.115128505	1.526779846	1.010286371	0.608632696	0.340278261	0.100563269	0.002801942		12.83093973	0.309127684	0.162119431	0.052842192	-0.018704034	-0.052519248	-0.048603438	-0.006956524
-3.443146	2.125468067	1.510902358	1.014452187	0.606833946	0.340939102	0.109591082	0.004899094		12.87755069	0.308900098	0.162026521	0.052845832	-0.018641972	-0.052436889	-0.04853891	-0.006947953
-3.423392	2.132124602	1.510120752	1.016590792	0.610274226	0.344112349	0.119119234	-0.009348142		12.91204055	0.308766502	0.161972034	0.052848053	-0.018605444	-0.052388457	-0.048500974	-0.006942915
-3.403519	2.112043393	1.511081017	1.015214309	0.618116688	0.328819351	0.127757398	-0.030816251		12.94653042	0.308662614	0.161929647	0.052849753	-0.018577069	-0.052350822	-0.048471491	-0.006938999
-3.383646	2.088681077	1.517093796	1.029919877	0.612882515	0.319249372	0.118514099	-0.029465463		12.98102028	0.308588433	0.16189936	0.052850934	-0.018556847	-0.052323983	-0.048450463	-0.006936206
-3.363773	2.08812555	1.522718982	1.043140726	0.608722644	0.311921906	0.116040094	-0.025165624		13.01551014	0.308543959	0.161881172	0.052851594	-0.018544777	-0.052307941	-0.048437887	-0.006934535
-3.3439	2.110263335	1.50972967	1.03500528	0.60859566	0.307332111	0.11866057	-0.011712719		13.05	0.308529193	0.161875084	0.052851734	-0.01854086	-0.052302697	-0.048433766	-0.006933987
-3.324146	2.119917472	1.504910796	1.029696265	0.606403659	0.308580766	0.118162957	0.012776425
-3.304273	2.118766318	1.510516921	1.021708121	0.61669341	0.314492628	0.105564468	0.019386367
-3.2844	2.114496838	1.521346271	1.005327928	0.630008927	0.318018673	0.091256602	0.016418864
-3.264527	2.115508372	1.531878292	0.996636283	0.633810039	0.320352791	0.091465619	0.015451228
-3.244654	2.116081173	1.529227464	0.999210065	0.637301849	0.326691556	0.10144602	0.019272318
-3.2249	2.108017533	1.51719617	0.994715916	0.647181046	0.332973597	0.101148158	0.03436949
-3.205027	2.086390366	1.503956623	0.986512151	0.648190277	0.326676715	0.088463348	0.047414868
-3.185154	2.062603222	1.499293572	0.989691836	0.648439671	0.302534011	0.080600483	0.039067089
-3.165281	2.048274755	1.511210832	0.987157698	0.637870499	0.293579809	0.096638355	0.022958007
-3.145527	2.049362513	1.513209315	0.973208886	0.625934332	0.294532854	0.118430416	0.001728187
-3.125654	2.061315671	1.504181637	0.964608776	0.628708598	0.299082149	0.126329639	-0.012819198
-3.105781	2.076755314	1.499513834	0.970031166	0.629824113	0.309107814	0.107393916	-0.017674991
-3.085908	2.084921797	1.489370146	0.970896271	0.624540396	0.319242217	0.102245061	-0.009260573
-3.066035	2.082139408	1.474013712	0.979913695	0.61112243	0.305786884	0.117486871	-0.014518119
-3.046281	2.066044217	1.471251383	0.988885508	0.602379712	0.283600574	0.122677886	-0.032615512
-3.026408	2.046206409	1.481549104	0.98861887	0.611009769	0.271719103	0.128701439	-0.035114612
-3.006535	2.051056788	1.487462989	1.001267056	0.615150559	0.289687466	0.126820545	-0.021534526
-2.986662	2.06981874	1.492343198	0.995109983	0.604152628	0.324207557	0.120233895	-0.016273032
-2.966789	2.083667392	1.482860181	0.985480855	0.596836869	0.32665724	0.123852558	-0.011560101
-2.947035	2.091244225	1.476696282	0.987869542	0.606111651	0.313328743	0.12094135	-0.0121696
-2.927162	2.093703769	1.492074482	0.992532488	0.6076126	0.320935103	0.117254878	-0.006675538
-2.907289	2.090255152	1.50900405	1.002338173	0.606707812	0.324623843	0.122506594	-0.002729876
-2.887416	2.08097456	1.504306997	1.003965727	0.607916904	0.319857668	0.114175314	-0.019750664
-2.867543	2.074607426	1.496089652	0.98965887	0.600154182	0.304257636	0.101098393	-0.02241007
-2.847789	2.078655234	1.486040109	0.97464212	0.586440095	0.276732796	0.095102796	-0.018772271
-2.827916	2.077681003	1.475659014	0.971180383	0.5865277	0.262622563	0.097259849	-0.029672568
-2.808043	2.077098957	1.465873525	0.971701117	0.60264311	0.265866335	0.098886681	-0.039650901
-2.78817	2.075154846	1.461231695	0.968011052	0.601665823	0.274318283	0.095565975	-0.035682685
-2.768416	2.073868739	1.455975302	0.966271376	0.598712193	0.269839487	0.095123549	-0.017932419
-2.748543	2.063921945	1.441202539	0.970681556	0.618228184	0.251840938	0.110048497	-0.002491899
-2.72867	2.058448561	1.435893466	0.977221727	0.631758567	0.24562642	0.125893075	0.002353294
-2.708797	2.075169938	1.448481628	0.974980754	0.616464823	0.246395994	0.117165435	0.008067309
-2.688924	2.085875261	1.468272023	0.965572002	0.611723118	0.253843257	0.089134923	0.00639957
-2.66917	2.080852954	1.471929483	0.95764932	0.614024296	0.270014604	0.08054207	0.009701233
-2.649297	2.064858089	1.463909664	0.960542339	0.599152674	0.289092831	0.079694789	0.02274163
-2.629424	2.058498428	1.45441069	0.967498346	0.582230228	0.29821096	0.074660867	0.033097152
-2.609551	2.059444409	1.441358363	0.97022302	0.586049814	0.297426292	0.08022074	0.018807766
-2.589678	2.056143725	1.435129925	0.953693884	0.59070638	0.288724578	0.093389198	-0.009376306
-2.569924	2.049083128	1.423545405	0.937385551	0.594256671	0.278981845	0.100136901	-0.006581967
-2.550051	2.027486501	1.410616507	0.939137779	0.597429281	0.272669588	0.09830886	0.020711879
-2.530178	2.019107507	1.412419015	0.933553629	0.591910114	0.269819597	0.09564929	0.034345845
-2.510305	2.014700568	1.430920248	0.930137163	0.585220376	0.276886931	0.108517126	0.055238015
-2.490432	2.001726243	1.439375352	0.945884444	0.588880635	0.266796836	0.118148194	0.061391771
-2.470678	2.004973615	1.443170202	0.971731126	0.591992559	0.262078724	0.11929658	0.05646641
-2.450805	2.01756652	1.450598848	0.977844508	0.596480152	0.262896576	0.113311768	0.026473087
-2.430932	2.028963471	1.449301399	0.964995917	0.606900652	0.269867179	0.115393006	0.005595168
-2.411059	2.031855848	1.442840924	0.958151885	0.613439218	0.283476671	0.102626901	0.012631722
-2.391305	2.021599587	1.441399288	0.965999117	0.609911997	0.283008843	0.083517832	0.030805195
-2.371432	2.002409522	1.433245113	0.964417329	0.583224325	0.274797757	0.082019637	0.037532292
-2.351559	1.984398913	1.433328201	0.954860102	0.561143992	0.271066408	0.088606305	0.016964549
-2.331686	1.983683533	1.446069773	0.937137208	0.563973092	0.258662165	0.090890563	-0.011154753
-2.311813	1.990440053	1.449369363	0.923418395	0.565760037	0.252038917	0.083991128	-0.014156497
-2.292059	1.999701544	1.439412731	0.921568597	0.559357795	0.258179621	0.081661787	0.008877996
-2.272186	2.013825847	1.416098474	0.921870936	0.548684953	0.262330792	0.085111388	0.030652043
-2.252313	2.025795559	1.400066039	0.91743111	0.558232442	0.259496873	0.089741038	0.021275315
-2.23244	2.023882496	1.388407419	0.912004898	0.569478396	0.260500095	0.087590346	-0.005518668
-2.212567	2.023776706	1.394060217	0.911727495	0.56825611	0.272023173	0.093209978	-0.017820498
-2.192813	2.016757437	1.387725716	0.914994941	0.551760477	0.26414999	0.102153401	-0.016731956
-2.17294	2.008809864	1.383747406	0.913923086	0.546434237	0.239886328	0.102429966	-0.008597348
-2.153067	2.008903579	1.395777258	0.911816816	0.549277453	0.236244663	0.090562949	-0.012865715
-2.133194	2.008333899	1.392923419	0.91722708	0.539032526	0.243040276	0.074101665	-0.009077894
-2.113321	2.001730468	1.392717096	0.91896698	0.54252019	0.242808432	0.08456225	0.009172403
-2.093567	1.987669517	1.388078817	0.917894434	0.562054237	0.234925592	0.094496423	0.011624395
-2.073694	1.977241362	1.379600918	0.918495591	0.578322115	0.238714211	0.085220775	0.002257906
-2.053821	1.974315838	1.357948284	0.935448566	0.577759821	0.244882277	0.073112106	-0.002435687
-2.033948	1.967768765	1.34377002	0.939328002	0.57360065	0.243249897	0.06431836	-0.002385297
-2.014075	1.972243092	1.339508015	0.94029155	0.564699236	0.239774791	0.064116921	4.14148306589995E-4
-1.994321	1.987568969	1.348334384	0.93984228	0.545379302	0.253326317	0.071260275	0.012837637
-1.974448	1.985807585	1.36999838	0.92324735	0.527488596	0.274783235	0.075315503	0.002467336
-1.954575	1.96888247	1.392387833	0.903780238	0.525422358	0.267592628	0.079149138	-0.015114486
-1.934702	1.956607511	1.39167237	0.886637795	0.536844949	0.251554933	0.073639831	-0.020899464
-1.914948	1.959008711	1.382542382	0.893933236	0.540804083	0.242731514	0.064030775	-0.016770782
-1.895075	1.953127331	1.364423585	0.907074652	0.530869796	0.252627156	0.047619366	-0.021442979
-1.875202	1.960401235	1.345754001	0.895488629	0.522111931	0.254915637	0.046981511	-0.02540963
-1.855329	1.966511552	1.345911559	0.888880106	0.516012857	0.229761614	0.054793116	-0.022418081
-1.835456	1.961733517	1.344924867	0.894837249	0.520111697	0.210010233	0.053768028	-0.013736084
-1.815702	1.945970311	1.353743799	0.891021431	0.519054692	0.207911722	0.062159171	3.67699419741893E-4
-1.795829	1.928388386	1.361083686	0.88648922	0.524206943	0.218240803	0.058418117	0.018773384
-1.775956	1.930487171	1.364944331	0.879630402	0.523180966	0.235092232	0.060716583	0.032631836
-1.756083	1.943451986	1.371559964	0.875343014	0.516334304	0.241469339	0.075462731	0.037654295
-1.73621	1.94939545	1.373305322	0.874892455	0.522716392	0.23271219	0.089482796	0.041801142
-1.716456	1.967014421	1.355696834	0.877941624	0.541057831	0.218818276	0.093129802	0.042826335
-1.696583	1.962588807	1.335879488	0.882765838	0.550796865	0.209669512	0.098001635	0.030776999
-1.67671	1.950314244	1.331934112	0.875679218	0.551245382	0.207285864	0.082624906	0.02315746
-1.656837	1.94873144	1.34501518	0.857702011	0.537085432	0.215446694	0.084866629	0.01204532
-1.636964	1.956658699	1.357700587	0.852971603	0.526426219	0.229187167	0.099803946	0.006302059
-1.61721	1.954988461	1.360340104	0.862379898	0.517450628	0.236474662	0.092929818	0.006853459
-1.597337	1.954178774	1.356866725	0.860592754	0.512651317	0.235028568	0.07367874	0.002611691
-1.577464	1.969693994	1.359106172	0.859238261	0.514361294	0.235051703	0.050026068	0.003275455
-1.557591	1.976713786	1.369947707	0.876838503	0.510031582	0.241911646	0.041678849	0.003771419
-1.537837	1.961577792	1.367567457	0.884910701	0.51218799	0.246403607	0.042965909	-0.001064672
-1.517964	1.950021602	1.374150107	0.886721061	0.519409395	0.244946999	0.048602246	-0.014986576
-1.498091	1.934565215	1.375387992	0.871636321	0.515696745	0.254511016	0.059288106	-0.019846737
-1.478218	1.923397734	1.356884991	0.861960658	0.510652897	0.263811359	0.06045364	-0.006963264
-1.458345	1.916918335	1.341591545	0.869263605	0.505512002	0.257271895	0.052041035	0.012546473
-1.438591	1.901468898	1.344801887	0.877808765	0.508928159	0.246931729	0.04329182	0.026770019
-1.418718	1.895087205	1.349089018	0.87562109	0.514987499	0.238231029	0.037932868	0.024030112
-1.398845	1.905380285	1.344944267	0.859340574	0.521506178	0.239935965	0.042749625	0.01002579
-1.378972	1.918544484	1.346038625	0.850788307	0.520556643	0.232186368	0.042765259	0.00638244
-1.359099	1.922075014	1.34018704	0.845230624	0.517902482	0.21936326	0.047786474	-0.008257838
-1.339345	1.909192689	1.329563128	0.842227476	0.522179591	0.215625293	0.063229652	-0.028371367
-1.319472	1.886237902	1.320591031	0.85382598	0.524260011	0.226978989	0.073688458	-0.033923528
-1.299599	1.879714686	1.326593883	0.86094874	0.51464167	0.240147523	0.059148393	-0.03182424
-1.279726	1.890391827	1.332356628	0.860836781	0.500207892	0.235576032	0.050136214	-0.0328121
-1.259853	1.901105325	1.321821952	0.859414987	0.490194571	0.221248587	0.070008259	-0.035773694
-1.240099	1.895952856	1.31422751	0.853957348	0.485895099	0.209637377	0.085937654	-0.022710951
-1.220226	1.889093773	1.30846547	0.837014104	0.489359527	0.195732229	0.099777286	-0.015150663
-1.200353	1.87903752	1.315140111	0.837035315	0.508559756	0.19360184	0.097495067	4.86850655376049E-4
-1.18048	1.865739041	1.332293411	0.846977285	0.524431448	0.201444219	0.083464096	0.005560963
-1.160726	1.856713467	1.328228301	0.838151321	0.529827472	0.21462825	0.06407552	0.014692088
-1.140853	1.842668273	1.30774218	0.824558039	0.528416754	0.21285781	0.05783371	0.020285668
-1.12098	1.830613078	1.29847385	0.816351183	0.520818213	0.219894095	0.051435744	0.016599493
-1.101107	1.841642604	1.29469507	0.819944644	0.514010593	0.229295811	0.048795877	0.008408147
-1.081234	1.850361391	1.287230828	0.822007953	0.52253938	0.225026372	0.063174251	-0.004749859
-1.06148	1.84987	1.288228677	0.833675344	0.529438129	0.221560232	0.072759362	-0.008443418
-1.041607	1.847453849	1.285202884	0.838327437	0.526288637	0.20334099	0.072688971	0.004914385
-1.021734	1.841517224	1.279861434	0.836542516	0.518265613	0.18853071	0.073972318	-6.48E-04
-1.001861	1.83929389	1.276624185	0.834271944	0.504877501	0.186728453	0.070290393	-0.008106263
-0.981988	1.851113657	1.281199175	0.83382953	0.49169727	0.187764825	0.072195977	-0.017528255
-0.962234	1.858619385	1.276894186	0.82923953	0.480218418	0.194233631	0.067366412	-0.01899872
-0.942361	1.869134674	1.284770394	0.816515075	0.481445669	0.192323574	0.051549838	-0.024209035
-0.922488	1.871103705	1.291403922	0.797842368	0.497356729	0.19241651	0.04511827	-0.02145464
-0.902615	1.864477677	1.293057537	0.786619785	0.493649402	0.199989717	0.036353844	-0.006504787
-0.882742	1.838553264	1.294428172	0.777105856	0.476789183	0.206677565	0.032184497	0.012051204
-0.862988	1.80458938	1.298609033	0.780531529	0.464872488	0.215104015	0.044674912	0.019680783
-0.843115	1.797391378	1.291728297	0.781195533	0.464559905	0.207935682	0.054008386	0.011336441
-0.823242	1.809694874	1.281074901	0.771711464	0.455008283	0.204730378	0.05337549	0.003934357
-0.803369	1.819523311	1.270558935	0.764527212	0.434527513	0.199994358	0.062416889	-0.003376506
-0.783615	1.825122162	1.256519946	0.772540419	0.444154191	0.196279256	0.081359857	-0.018749495
-0.763742	1.838389578	1.246840322	0.788700078	0.461234752	0.205396891	0.093208293	-0.018139353
-0.743869	1.854461715	1.230694218	0.800636573	0.45986426	0.220457559	0.091103973	1.34968604832543E-4
-0.723996	1.866353297	1.220028781	0.810835084	0.460068947	0.242069273	0.077447926	0.005840028
-0.704123	1.863660012	1.217523292	0.810877028	0.466129569	0.243119983	0.059156034	-0.00100278
-0.684369	1.855187749	1.221124565	0.792118832	0.452550285	0.226509966	0.061283903	0.006258297
-0.664496	1.840885471	1.223245333	0.793182159	0.432208097	0.203241653	0.067391097	0.014692
-0.644623	1.81040848	1.230152461	0.814516979	0.424784007	0.184568035	0.051070956	-2.55E-04
-0.62475	1.789347916	1.226998912	0.82544104	0.418558365	0.169264848	0.02890949	-0.013379289
-0.604877	1.773791123	1.211143919	0.814371812	0.415170074	0.170499727	0.018867753	-0.013924372
-0.585123	1.758213928	1.197484958	0.79931961	0.425372091	0.172519923	0.013000166	-0.019150739
-0.56525	1.74320208	1.199910705	0.7929438	0.434484983	0.171843879	0.002505914	-0.019991561
-0.545377	1.739086482	1.214038031	0.789148903	0.448196422	0.176343111	0.004803943	-0.012039494
-0.525504	1.759516785	1.227259089	0.790236486	0.452968695	0.169332882	0.002130636	-0.01262013
-0.505631	1.769368057	1.222770808	0.786194455	0.459774745	0.158515493	0.003032919	-0.019221692
-0.485877	1.763034823	1.213354411	0.7749252	0.466591827	0.151206576	0.007607059	-0.025832002
-0.466004	1.767522507	1.19575767	0.759773212	0.466059803	0.148879368	0.010624715	-0.043914062
-0.446131	1.778576305	1.179126935	0.745317139	0.461685103	0.150104231	0.030828683	-0.050297667
-0.426258	1.792055183	1.163905226	0.753489266	0.452590767	0.154535421	0.046744212	-0.03831649
-0.406385	1.79479429	1.156089413	0.769304528	0.436132339	0.153984619	0.064158119	-0.023917791
-0.386631	1.766834382	1.175202805	0.786951465	0.437108312	0.156577572	0.065542954	-0.016014483
-0.366758	1.737601226	1.189923238	0.790763062	0.44739899	0.168636912	0.054503741	-0.017220229
-0.346885	1.727788447	1.199635319	0.789597367	0.458565991	0.192591134	0.034454933	-0.003179113
-0.327012	1.737328644	1.206968204	0.789821367	0.465216341	0.203127013	0.026552655	0.005808116
-0.307258	1.747060155	1.222754717	0.789386732	0.45855657	0.208220367	0.029709336	0.002673035
-0.287385	1.746695629	1.235710866	0.786715045	0.426846481	0.212935418	0.037720548	0.006307517
-0.267512	1.736028877	1.230123748	0.782208607	0.407718932	0.200845586	0.051315083	-0.009539728
-0.247639	1.735855295	1.217132405	0.791047735	0.397909479	0.185517746	0.05219853	-0.019491802
-0.227766	1.734034528	1.205960527	0.792633043	0.392581192	0.18535022	0.046674754	-0.017100753
-0.208012	1.723989948	1.204058891	0.784595665	0.397247745	0.183327059	0.043137766	0.00572648
-0.188139	1.701628087	1.206481166	0.762131631	0.41516943	0.181216647	0.037339931	0.032302439
-0.168266	1.680513889	1.204569981	0.74142408	0.442630311	0.165465106	0.035505246	0.022944785
-0.148393	1.679010494	1.194658245	0.729579466	0.446506615	0.168292872	0.04076049	-0.015867697
-0.12852	1.6929655	1.193907668	0.720143415	0.438428179	0.167020808	0.040324713	-0.062865155
-0.108766	1.708230527	1.194437789	0.719598072	0.431711591	0.160706918	0.038004129	-0.086142415
-0.088893	1.729044234	1.188275667	0.728605298	0.431018695	0.143394413	0.034675283	-0.093272768
-0.06902	1.73329604	1.182416995	0.74458804	0.426481693	0.143192239	0.041493552	-0.052493697
-0.049147	1.720708314	1.172900218	0.74422196	0.423476264	0.154385745	0.047457408	-0.012883385
-0.029274	1.708681416	1.156179065	0.739837533	0.417192213	0.165161428	0.058700596	-0.008851264
-0.00952	1.700927301	1.157723788	0.736874748	0.424644908	0.174654959	0.065583129	-0.01280494
0.010353	1.708003321	1.171245787	0.722477957	0.430452454	0.170123797	0.065053366	-0.021203408
0.030226	1.706155876	1.174720791	0.722143759	0.429976714	0.17075997	0.054256809	-0.016726684
0.050099	1.699858926	1.165482954	0.731350405	0.409209466	0.173812756	0.035912822	-0.005492752
0.069853	1.685144018	1.170871113	0.724557437	0.386180429	0.175655654	0.024495446	-0.013840984
0.089726	1.68737868	1.178819901	0.703066729	0.378953223	0.170754629	0.010107716	-0.014303611
0.109599	1.695834721	1.17624224	0.701554731	0.372985877	0.154583199	0.009963836	-0.006426867
0.129472	1.705970679	1.167185556	0.712235495	0.36041168	0.131376622	0.018843506	-0.014407385
0.149345	1.706968073	1.163695517	0.703567781	0.347138133	0.125633253	0.030573196	-0.021312012
0.169099	1.683310168	1.148673364	0.687423883	0.346384992	0.121546965	0.040864361	-0.014898467
0.188972	1.664919366	1.146562141	0.669854051	0.35172001	0.134232865	0.04228651	0.008627166
0.208845	1.651809023	1.153044069	0.662899804	0.357749652	0.159944135	0.034061529	0.026382242
0.228718	1.648138652	1.142625566	0.658350129	0.374160529	0.166341855	0.024148656	0.038556176
0.248591	1.657313013	1.126625248	0.664342454	0.396719116	0.153273145	0.011479044	0.052900724
0.268345	1.672041043	1.104393776	0.671280403	0.4105381	0.147377071	0.006523776	0.052126152
0.288218	1.691175622	1.108702303	0.680469412	0.404145851	0.139060317	0.010563512	0.028408844
0.308091	1.704715199	1.118472059	0.694510481	0.404180054	0.131438467	0.020338338	-0.001289045
0.327964	1.705289619	1.118884918	0.702450472	0.412814329	0.143457871	0.028330335	-0.016673471
0.347837	1.696242846	1.118625989	0.706915725	0.398447998	0.150839633	0.032533796	-0.024722187
0.367591	1.692228916	1.110563196	0.702868403	0.38228859	0.150108153	0.041420731	-0.028543247
0.387464	1.689457289	1.099873976	0.69554453	0.380469071	0.161801309	0.041100965	-0.035493724
0.407337	1.672850918	1.103845449	0.695341184	0.382174162	0.159224699	0.04478906	-0.039248154
0.42721	1.646593744	1.11251753	0.699180423	0.384351207	0.138729184	0.032604851	-0.027426257
0.446964	1.625120955	1.116050224	0.689353657	0.388543672	0.124365008	0.018606471	-0.031997277
0.466837	1.613860758	1.101347264	0.675570282	0.386716774	0.131079833	5.13186426685807E-4	-0.040217779
0.48671	1.614214137	1.092739802	0.672403761	0.388206072	0.137275108	-0.005071583	-0.034413645
0.506583	1.617045729	1.093777177	0.670406788	0.393981214	0.132281214	-0.006483805	-0.018980169
0.526456	1.624158212	1.109870123	0.667215259	0.39400494	0.132769768	-0.007864491	0.009110607
0.54621	1.631321495	1.111031888	0.67088321	0.390220387	0.14366092	-0.00310883	0.019506785
0.566083	1.623802622	1.105946569	0.672836414	0.38467075	0.163791607	-0.001456595	0.030734366
0.585956	1.616610933	1.11615981	0.646254418	0.389799155	0.181360855	0.003729342	0.037113194
0.605829	1.610741901	1.115659684	0.617693669	0.391620601	0.179471233	0.004859152	0.034758297
0.625702	1.607732611	1.09991773	0.623014899	0.389916299	0.166440713	0.010578057	0.033315584
0.645456	1.6150063	1.082344325	0.645758937	0.384741767	0.161416887	0.014446432	0.011980766
0.665329	1.612572536	1.071745848	0.65839568	0.363124071	0.151417957	-0.007592011	-0.001087391
0.685202	1.601172838	1.057545494	0.654242717	0.354502455	0.132535607	-0.030714063	-0.005713552
0.705075	1.605234909	1.046743088	0.660005714	0.349373614	0.122912282	-0.025832979	-0.008059367
0.724948	1.621164018	1.045705508	0.661602122	0.34018423	0.118901917	-0.014710779	-0.018409488
0.744702	1.61598433	1.062989279	0.659398973	0.326991762	0.110982369	-7.22E-04	-0.039766606
0.764575	1.591575134	1.090025648	0.663489507	0.3375356	0.110760398	-0.004774609	-0.039753005
0.784448	1.58030212	1.100122791	0.665004582	0.353730879	0.113170404	-0.003161951	-0.028883809
0.804321	1.576707822	1.094426672	0.670844234	0.360472828	0.125209049	0.006251608	-0.012512516
0.824075	1.575720143	1.088464607	0.664368829	0.357755815	0.131495996	0.015365312	-0.002142051
0.843948	1.573135772	1.077416441	0.661462381	0.347882716	0.131335005	0.00639166	0.021223243
0.863821	1.565475816	1.069141514	0.6551605	0.329364317	0.133808797	0.001466259	0.040617038
0.883694	1.560150866	1.066841587	0.653367312	0.319692981	0.117356976	0.009778855	0.032785195
0.903567	1.562610076	1.051331265	0.647046969	0.331644772	0.106546745	8.55504193507104E-4	0.013921098
0.923321	1.563374532	1.042101958	0.624462222	0.356568509	0.107856851	-0.002775629	-0.003561016
0.943194	1.564524185	1.033684167	0.598964007	0.360356087	0.120829984	-1.91E-04	-0.014381683
0.963067	1.569166029	1.029136607	0.579943553	0.345767927	0.128998859	-0.00101236	-0.040680268
0.98294	1.585841381	1.030611766	0.583404402	0.341478219	0.137408812	-0.006582355	-0.058741244
1.002813	1.597095076	1.022068698	0.585158781	0.33971145	0.14451891	0.003605421	-0.044685076
1.022567	1.581734697	1.014837625	0.580428235	0.340110043	0.129364639	0.019291519	-0.022434153
1.04244	1.565024383	1.017244964	0.587181882	0.337580321	0.123200495	0.018518391	-0.003277489
1.062313	1.556623154	1.034730999	0.590826532	0.334496262	0.115934532	0.020533741	0.010217108
1.082186	1.564475232	1.033161652	0.595716989	0.333413968	0.105212718	0.022010331	-0.001922831
1.102059	1.568444475	1.030848369	0.596246203	0.336941003	0.113504468	0.004261114	-0.037406701
1.121813	1.56773553	1.027551614	0.595513445	0.345320219	0.116925148	-0.017269868	-0.059366706
1.141686	1.56130516	1.027339988	0.596387547	0.355392736	0.119709908	-0.025326365	-0.051580551
1.161559	1.55683076	1.042405755	0.59681572	0.355880048	0.119625264	-0.015673439	-0.029227696
1.181432	1.546838218	1.04730767	0.60571004	0.362773067	0.112800337	-0.008634615	-0.014926005
1.201305	1.523546599	1.044952613	0.609980324	0.355173053	0.109148203	-0.009028361	-0.020017986
1.221059	1.500324332	1.039132133	0.596835095	0.341103456	0.111168321	-0.004477258	-0.019983261
1.240932	1.495048987	1.02708951	0.583880652	0.329792138	0.115098912	0.004779645	-0.011703761
1.260805	1.504768735	1.023941483	0.583697764	0.326813949	0.118509116	0.01834796	-0.014246998
1.280678	1.511393291	1.032622775	0.588694397	0.323022874	0.105894897	0.042685395	-0.012495564
1.300432	1.524088464	1.037226594	0.590254872	0.316588178	0.093277011	0.052638398	-0.015548045
1.320305	1.532700247	1.026823332	0.607057753	0.318410205	0.099352758	0.041195456	-2.59E-04
1.340178	1.531278698	1.011073617	0.614102086	0.32347541	0.110277988	0.009265584	0.014037937
1.360051	1.518337079	1.000508747	0.599369824	0.344918751	0.11484327	-0.011492029	0.005319877
1.379924	1.505835462	1.003555241	0.582770271	0.353506237	0.108458853	-0.016032454	-0.012320272
1.399678	1.495559611	1.016573128	0.580439507	0.351318088	0.084621595	-0.014937058	-0.032423368
1.419551	1.48465853	1.005159648	0.578227161	0.347352162	0.064389206	-0.019780846	-0.027921682
1.439424	1.466509483	0.977853691	0.578069355	0.331350782	0.075144461	-0.025773053	-0.02102514
1.459297	1.47111675	0.964589243	0.571652284	0.308459856	0.097865572	-0.012808314	-0.015259829
1.47917	1.486168404	0.970139389	0.55857381	0.303224738	0.104259226	-0.019109071	-0.001321389
1.498924	1.503826995	0.986590058	0.558295422	0.30845323	0.097298071	-0.02644033	0.011375845
1.518797	1.513369562	1.004671638	0.549755299	0.313285211	0.0951692	-0.019655899	0.011342577
1.53867	1.504779336	0.999080602	0.549037612	0.309997036	0.112182095	-0.001986022	0.005974521
1.558543	1.485136437	0.978365458	0.560364003	0.30311697	0.117835269	0.016694352	0.004335318
1.578416	1.471219884	0.9783926	0.5599381	0.309119847	0.109747723	0.02784691	0.00284017
1.59817	1.470755914	0.993620093	0.573164931	0.308643756	0.094687068	0.018197079	-0.012648824
1.618043	1.46762223	0.988497	0.584128693	0.315525838	0.079922252	-0.00967131	-0.018872687
1.637916	1.45968912	0.973830947	0.582874445	0.315785372	0.066055624	-0.03506182	-0.023382419
1.657789	1.454115471	0.961359789	0.578028775	0.302595992	0.075184073	-0.026386087	-0.018749277
1.677543	1.469129335	0.954945761	0.564986032	0.299813609	0.088879969	-0.010704268	-0.019040197
1.697416	1.482706048	0.960135482	0.558499978	0.300011274	0.092103911	-0.001049292	-0.015943972
1.717289	1.471799299	0.962296419	0.561003447	0.286265771	0.092882911	0.005120664	1.61787850008513E-5
1.737162	1.45579444	0.955944167	0.566471134	0.280870356	0.092479701	0.00123427	0.021286948
1.757035	1.455305299	0.960361746	0.559727076	0.278028814	0.08223417	0.003998159	0.033104894
1.776789	1.452443982	0.953053256	0.56444494	0.279395221	0.082547356	0.012867974	0.022496449
1.796662	1.44943306	0.934341029	0.563357606	0.276859394	0.078889888	0.00347745	0.003238829
1.816535	1.446590613	0.92959952	0.54873384	0.276668653	0.067355625	-0.005594546	5.54824367077419E-4
1.836408	1.439856504	0.92930374	0.526718547	0.287758523	0.053270909	-0.003896169	0.011922966
1.856281	1.439656664	0.917744926	0.50543284	0.29760202	0.055685717	-0.00697547	0.013038076
1.876035	1.435263172	0.910582599	0.500355486	0.299620813	0.060877972	-0.019738745	0.002367492
1.895908	1.440609732	0.910187339	0.522390945	0.29684015	0.068804709	-0.035169606	-0.024342543
1.915781	1.439043008	0.918655023	0.531681559	0.287571596	0.08516595	-0.039501521	-0.040853465
1.935654	1.442638017	0.937454121	0.533129752	0.27687989	0.093267418	-0.023300669	-0.027031209
1.955527	1.44584657	0.94533142	0.534563062	0.284549562	0.094891318	-0.009455283	-0.018017839
1.975281	1.437637063	0.933774168	0.542950683	0.300689717	0.08785398	-0.012391157	-0.01420922
1.995154	1.427016753	0.92174106	0.555614929	0.304670876	0.067886115	-0.020050322	-0.025359268
2.015027	1.423349098	0.906687731	0.552301201	0.296308404	0.056342797	-0.006000435	-0.033769582
2.0349	1.42786671	0.888565897	0.540871544	0.287872935	0.071239804	0.020784496	-0.031852722
2.054654	1.419884696	0.881051067	0.530813408	0.290782669	0.073505022	0.04039456	-0.037289437
2.074527	1.407417877	0.883189641	0.523976387	0.288793706	0.07463978	0.04264555	-0.047082196
2.0944	1.408756925	0.890303733	0.519003229	0.293971756	0.067738191	0.030962097	-0.030725412
2.114273	1.403938347	0.909914312	0.516057571	0.295082126	0.052109097	0.01899556	-0.005269308
2.134146	1.392640285	0.927078635	0.515807591	0.294229799	0.040561019	0.012876383	0.00640165
2.1539	1.38708898	0.911841768	0.515671244	0.302725058	0.053772698	-0.00419818	-0.003436189
2.173773	1.375510754	0.889284372	0.525431784	0.300325627	0.080588897	-0.005077822	-0.002517791
2.193646	1.371086966	0.877772806	0.529706378	0.276470275	0.09209261	0.009340536	0.010217637
2.213519	1.366669997	0.886647344	0.539852188	0.252277916	0.08363987	0.024571314	0.002986397
2.233392	1.357210669	0.900810292	0.543407	0.240688682	0.072167401	0.022558954	-0.01544786
2.253146	1.346879952	0.911173189	0.526933348	0.23904	0.059929663	0.019270716	-0.034256181
2.273019	1.352109496	0.929166572	0.520462404	0.253691502	0.046375618	0.016157553	-0.031573759
2.292892	1.370218411	0.930196011	0.533692655	0.267093657	0.039999014	-0.009081912	-0.031478322
2.312765	1.387204274	0.917449357	0.535068269	0.263172022	0.039804576	-0.043467371	-0.040100621
2.332638	1.383929933	0.899279852	0.523958043	0.24444393	0.053214533	-0.059750502	-0.041185884
2.352392	1.373238755	0.886820634	0.519198502	0.254860197	0.073652363	-0.071270362	-0.032675729
2.372265	1.362270047	0.88400114	0.522196693	0.280695084	0.079028299	-0.07386113	-0.021959226
2.392138	1.344168411	0.872348406	0.519616735	0.285127402	0.071213749	-0.061365795	-0.023266908
2.412011	1.333845887	0.845269968	0.513043296	0.277501885	0.057914499	-0.042763633	-0.023116361
2.431765	1.336157243	0.838312767	0.514231956	0.259611248	0.053156554	-0.028766553	0.0178853
2.451638	1.331115246	0.843177723	0.517308886	0.251794335	0.059251486	-0.018380653	0.053930895
2.471511	1.330076828	0.857453047	0.512131092	0.24352802	0.06662469	-0.018628769	0.046507477
2.491384	1.333878803	0.865049408	0.494232551	0.243478433	0.061692616	-0.03844231	0.025534465
2.511257	1.328337113	0.868059529	0.47226183	0.246705875	0.051278533	-0.054593473	0.01958781
2.531011	1.321298238	0.855258141	0.460518258	0.252872395	0.041681043	-0.064500082	-0.003285016
2.550884	1.33217681	0.853013328	0.455091219	0.272762391	0.040912659	-0.071954866	-0.024546922
2.570757	1.333980205	0.856232803	0.456131981	0.276181503	0.045392619	-0.063484666	-0.028750065
2.59063	1.329223769	0.852997824	0.465850839	0.266880619	0.047036094	-0.050472163	-0.032907404
2.610503	1.320471058	0.838754293	0.473873143	0.265237299	0.052220785	-0.042923509	-0.025176309
2.630257	1.306459698	0.830025327	0.477208319	0.25075252	0.056094441	-0.041489748	-0.017483608
2.65013	1.311454262	0.826403467	0.474556154	0.228274645	0.050912132	-0.026200431	-0.030518123
2.670003	1.322796463	0.824198975	0.455479226	0.217792488	0.048267719	-0.020015161	-0.04040314
2.689876	1.31575538	0.828602178	0.436334751	0.223265905	0.067541839	-0.018262808	-0.038043655
2.709749	1.298934445	0.834814932	0.437119476	0.221440477	0.078084052	-0.019968823	-0.013315393
2.729503	1.281081537	0.845484673	0.454910504	0.205828755	0.074130961	-0.017994583	0.009467362
2.749376	1.286352772	0.855561823	0.483193045	0.203757336	0.044490068	-0.012813937	-0.003960804
2.769249	1.293569776	0.850172611	0.494530053	0.209770333	0.026897345	-0.012529461	-0.021090395
2.789122	1.297532108	0.840574654	0.491138662	0.219966189	0.026786743	-0.011820185	-0.023280272
2.808876	1.303134531	0.828982241	0.482033182	0.218981334	0.026906167	-0.011790752	-0.014777774
2.828749	1.30355496	0.812564633	0.472422702	0.22353234	0.020473261	-0.013016762	-0.006203284
2.848622	1.293207153	0.819842716	0.461476383	0.241171565	0.007288413	-0.006175016	-0.00166709
2.868495	1.282595976	0.82318797	0.455928397	0.249710479	-0.009076867	-0.002005172	-0.006157169
2.888368	1.280616417	0.825886371	0.461911577	0.251208723	-0.018168727	-0.009416423	-0.018005826
2.908122	1.282962455	0.811932356	0.465980793	0.239251647	-0.011833391	-0.028195309	-0.022864436
2.927995	1.283353688	0.796302153	0.464615313	0.232499971	0.005757184	-0.038121434	-0.010424286
2.947868	1.273199088	0.79466852	0.45768535	0.23039295	0.022301646	-0.04257185	0.006831855
2.967741	1.257868693	0.788678413	0.448483553	0.221259779	0.036287173	-0.048342004	-5.47E-04
2.987614	1.251257282	0.779219257	0.46283157	0.206537131	0.056612529	-0.048048626	-0.02270454
3.007368	1.250001464	0.768741525	0.461984938	0.186275358	0.064182941	-0.049136189	-0.028741489
3.027241	1.261234366	0.764302297	0.466188544	0.176528548	0.054429728	-0.055888539	-0.01629551
3.047114	1.260545662	0.773012664	0.466872804	0.173296898	0.045922915	-0.052773097	0.005366699
3.066987	1.244884107	0.773675135	0.455974932	0.171320088	0.045280869	-0.034847367	0.016325994
3.08686	1.226920501	0.769299525	0.445397339	0.155902825	0.033883065	-0.007910248	0.015559164
3.106614	1.221411689	0.769944085	0.441041727	0.150321439	0.026417252	-4.98E-04	0.01289644
3.126487	1.223350192	0.779931623	0.451411413	0.159161557	0.024281197	-0.014907523	0.019432327
3.14636	1.220250824	0.795982287	0.45250903	0.18522606	0.03009618	-0.019346595	0.021866031
3.166233	1.222728935	0.803520829	0.44019345	0.197135664	0.029156629	-0.011658759	0.014279052
3.186106	1.230480707	0.793202266	0.423733773	0.191868894	0.029110473	-0.012017554	0.008719677
3.20586	1.245648416	0.766151917	0.409546604	0.187196767	0.032636316	-0.014076704	0.005652425
3.225733	1.240348974	0.755385314	0.394493154	0.18765283	0.033401972	-0.024240206	0.016504089
3.245606	1.233392193	0.778588133	0.391489218	0.195421879	0.0363884	-0.039707883	0.037288221
3.265479	1.238602957	0.792003426	0.407167027	0.204339051	0.026412668	-0.039598053	0.034562415
3.285233	1.248078134	0.789358814	0.420032782	0.199392134	0.015098681	-0.03052664	0.029432217
3.305106	1.25279369	0.77606781	0.42924798	0.183319115	0.009444607	-0.014693833	0.022592209
3.324979	1.247346527	0.768771605	0.435474865	0.177535501	7.60754828612083E-4	-0.009697908	0.005163284
3.344852	1.229562555	0.758649817	0.443708963	0.193050545	7.49952789133423E-4	-0.01190239	-0.014651907
3.364725	1.200281702	0.75486626	0.448683276	0.210907779	0.012868273	-0.011943074	-0.020991074
3.384479	1.180953969	0.757053305	0.449976802	0.201805115	0.015911664	-0.031511934	-0.016782012
3.404352	1.179113315	0.763342016	0.43304675	0.17552038	0.003657028	-0.055418323	-0.009797186
3.424225	1.183746696	0.771692613	0.41083379	0.167302074	-7.87E-04	-0.065149775	-0.002078478
3.444098	1.184468604	0.768834283	0.40238015	0.185750808	-0.005465061	-0.055934732	0.002667456
3.463971	1.181629739	0.768775388	0.401157705	0.192872568	-0.011602303	-0.04766808	0.003337282
3.483725	1.176802558	0.764336809	0.389498491	0.181376065	-0.007670521	-0.052633336	-0.014336007
3.503598	1.17587205	0.753436505	0.38835007	0.173897047	-0.005199801	-0.062367463	-0.023450323
3.523471	1.171232618	0.750803384	0.383604221	0.162621993	0.002262327	-0.059129778	-0.033868914
3.543344	1.171526275	0.758014767	0.37081784	0.151305379	0.017915838	-0.040597358	-0.041866304
3.563217	1.181826875	0.773790036	0.363481496	0.152700049	0.024471101	-0.020215835	-0.052408276
3.582971	1.189451488	0.780048877	0.370825534	0.159285499	0.019057545	-0.008786914	-0.055447076
3.602844	1.195674467	0.76567936	0.38411997	0.16118657	0.012620754	0.004676448	-0.04525951
3.622717	1.187444659	0.753363835	0.389549875	0.15294656	0.006603274	-2.03E-04	-0.024409388
3.64259	1.175423572	0.746516346	0.39211916	0.158350836	-0.005287731	-0.013413949	-0.009925282
3.662344	1.161743426	0.748663326	0.383579614	0.154520148	-0.006618964	-0.022827869	0.003621564
3.682217	1.157689438	0.7441392	0.37289064	0.149226276	-0.011345318	-0.034860722	-0.00251803
3.70209	1.169108407	0.731186951	0.370900436	0.145766207	-0.006542229	-0.034422192	-0.029870807
3.721963	1.172905816	0.727004972	0.360578204	0.149925117	0.014190555	-0.028818749	-0.056631989
3.741836	1.148939006	0.717912074	0.361521278	0.165025486	0.022889045	-0.03183285	-0.046775574
3.76159	1.142199389	0.718215522	0.364332986	0.170931777	0.025905373	-0.040488603	-0.009950275
3.781463	1.14343638	0.722663286	0.370908809	0.176136554	0.021157476	-0.045474587	0.01529355
3.801336	1.151181177	0.721260671	0.368882134	0.178086086	0.011600352	-0.051764401	0.010071072
3.821209	1.158817405	0.718389214	0.360928986	0.168539903	0.017501799	-0.052749822	-0.004413636
3.841082	1.155796771	0.709114706	0.362687021	0.149541458	0.017776589	-0.038589246	-0.007805938
3.860836	1.144298056	0.713633099	0.36842606	0.145054144	0.003959664	-0.018771794	-0.004540227
3.880709	1.139124518	0.729441518	0.372465449	0.149550563	0.004557699	-0.015987009	-0.007201467
3.900582	1.143373221	0.731867227	0.377383841	0.148172734	0.009075282	-0.020203577	-2.47E-05
3.920455	1.151392041	0.731932447	0.384684809	0.150943092	-0.006901227	-0.024978666	0.014502943
3.940328	1.142402529	0.718070929	0.387883144	0.146440784	-0.032382427	-0.041349527	0.017770715
3.960082	1.125269905	0.707484645	0.369487184	0.13263398	-0.029226318	-0.056477052	0.010338798
3.979955	1.120869588	0.693713299	0.353702427	0.133057176	-0.021043544	-0.069741677	-0.004394759
3.999828	1.128631098	0.691552336	0.350659472	0.148934052	-0.014327009	-0.080745601	-0.014442884
4.019701	1.131998202	0.695748104	0.353500668	0.153341793	-0.005678045	-0.087300006	-0.031052952
4.039455	1.125286443	0.70079356	0.368603197	0.134218714	0.002497931	-0.094343296	-0.040324732
4.059328	1.11883861	0.70876551	0.377176691	0.114740053	-0.002416836	-0.090832016	-0.042667728
4.079201	1.112695369	0.720829924	0.374804208	0.11011328	-0.010540955	-0.06318409	-0.048244466
4.099074	1.099678669	0.708649217	0.365288942	0.109734014	0.007035255	-0.037878379	-0.040390844
4.118947	1.086001882	0.682493783	0.353122648	0.114809355	0.019699511	-0.0297922	-0.02463204
4.138701	1.082649995	0.667698566	0.336736397	0.122364221	0.010267228	-0.037403339	-0.020396474
4.158574	1.086832223	0.66509095	0.333947347	0.132710134	-0.003836603	-0.036346998	-0.030169048
4.178447	1.089148223	0.666049597	0.332938202	0.141820239	-0.009075277	-0.036579504	-0.037760818
4.19832	1.089485234	0.662995577	0.326941223	0.14085192	-0.004378094	-0.05861934	-0.035960562
4.218193	1.084301244	0.652163476	0.338323865	0.122863732	0.002775585	-0.081851967	-0.031577105
4.237947	1.092092301	0.647276256	0.336370061	0.104672986	6.05774319231343E-4	-0.085421408	-0.02024245
4.25782	1.09639557	0.653187428	0.310205136	0.103426108	-0.005140585	-0.074951382	-0.008664835
4.277693	1.093321927	0.646085223	0.296281564	0.107670165	-0.00915864	-0.070269891	-0.004946926
4.297566	1.08549204	0.632967574	0.309165384	0.116092091	-0.008426793	-0.054858113	-0.017987123
4.317439	1.068878832	0.627073776	0.331200734	0.115218757	-0.010084958	-0.039055087	-0.030247699
4.337193	1.064227041	0.634343551	0.333703532	0.109094262	-0.030853246	-0.030333162	-0.025773287
4.357066	1.061962691	0.643449913	0.334975811	0.09910539	-0.040614509	-0.028435348	-0.003838447
4.376939	1.068476178	0.641073526	0.328926967	0.092052262	-0.041672564	-0.028405843	0.022637199
4.396812	1.077762422	0.64454208	0.328811908	0.099577272	-0.039799791	-0.037410278	0.032974444
4.416566	1.075247909	0.644972845	0.323680336	0.118273953	-0.035709698	-0.043490172	0.031753584
4.436439	1.072226165	0.633353571	0.316820801	0.112853919	-0.036109256	-0.04612773	0.020021938
4.456312	1.06681299	0.619061252	0.320835803	0.106320416	-0.047190897	-0.0715167	0.012334353
4.476185	1.056716334	0.616090181	0.321839587	0.102956277	-0.059401079	-0.089373314	0.011482308
4.496058	1.048695971	0.618313848	0.314709539	0.08604787	-0.058193316	-0.07467467	0.014570171
4.515812	1.052129717	0.619813789	0.312809554	0.074721057	-0.03074712	-0.058765838	0.021269886
4.535685	1.058149638	0.617902215	0.322015582	0.071753713	-0.015100865	-0.072549131	-0.004101343
4.555558	1.072113086	0.623057597	0.326408899	0.078528296	-0.014611769	-0.086640985	-0.036658249
4.575431	1.082835369	0.623956268	0.33148369	0.085853445	-0.018788626	-0.09134439	-0.038835901
4.595304	1.078203873	0.619003816	0.341832809	0.080582143	-0.037073436	-0.090712679	-0.024032182
4.615058	1.068811445	0.624532345	0.354182884	0.070154134	-0.065424012	-0.087632818	-0.011165105
4.634931	1.065678682	0.624891217	0.346927516	0.071704257	-0.082551836	-0.07340831	-0.004616286
4.654804	1.062170786	0.624446717	0.332032745	0.084730181	-0.076891932	-0.066624285	-0.003707354
4.674677	1.051164698	0.630140203	0.338374824	0.096096567	-0.071059128	-0.059948316	6.01953877875682E-4
4.69455	1.045927514	0.629253151	0.343010667	0.108265396	-0.061601918	-0.067021488	0.009041666
4.714304	1.046604493	0.637258598	0.328063181	0.104833694	-0.050773096	-0.079883802	0.028082377
4.734177	1.029502582	0.638005589	0.304529826	0.086957525	-0.042501305	-0.086516631	0.01639609
4.75405	1.021332614	0.616752171	0.297274685	0.074741148	-0.036656576	-0.07804618	0.009123113
4.773923	1.015557859	0.614326161	0.296486813	0.076980187	-0.027038739	-0.06038286	0.003101772
4.793796	1.013342741	0.613849551	0.285656122	0.086282603	-0.025300147	-0.063250094	-0.008783423
4.81355	1.016373117	0.5969742	0.27069892	0.091207122	-0.027699373	-0.051936567	-0.008817562
4.833423	1.013482166	0.590149235	0.263074332	0.084486949	-0.044407914	-0.036904937	-0.001879748
4.853296	1.003858927	0.605007377	0.253767269	0.070667464	-0.05027237	-0.040958603	-0.020899208
4.873169	0.987741163	0.602953401	0.258205335	0.053915384	-0.048330837	-0.051761688	-0.054402863
4.892923	0.979151434	0.58264393	0.280074233	0.055649954	-0.05161377	-0.048807882	-0.06217051
4.912796	0.973569544	0.572582906	0.28249041	0.069629501	-0.036909631	-0.045743738	-0.043060113
4.932669	0.97862089	0.562150101	0.259290256	0.094168781	-0.029493733	-0.048405398	-0.025746655
4.952542	0.987815898	0.557583452	0.241818701	0.100466998	-0.039346744	-0.063445086	-0.015221765
4.972415	0.985488742	0.556484458	0.247650006	0.084752098	-0.0621007	-0.057840851	-0.005731208
4.992169	0.988714641	0.553840749	0.269572818	0.078394002	-0.070262834	-0.036733958	-0.007435005
5.012042	0.997646001	0.56396261	0.290255525	0.077109522	-0.068160944	-0.030769312	-0.024378403
5.031915	0.997595275	0.576962128	0.285787786	0.07427134	-0.050838938	-0.037945131	-0.037216693
5.051788	0.970180517	0.57351899	0.26545317	0.074361997	-0.033302731	-0.04448473	-0.047192982
5.071661	0.950830459	0.572283139	0.256120964	0.076621868	-0.032328671	-0.05560066	-0.04480768
5.091415	0.95718164	0.57320368	0.247536783	0.075094931	-0.044451744	-0.066254645	-0.04483032
5.111288	0.967050265	0.561802376	0.244713072	0.078909464	-0.051542778	-0.083093117	-0.065461702
5.131161	0.963769115	0.544300575	0.25289718	0.098527167	-0.049329745	-0.103242256	-0.071824916
5.151034	0.959167514	0.536983831	0.271932085	0.118900426	-0.052008485	-0.106775712	-0.060356668
5.170907	0.958607701	0.531568699	0.280683329	0.128613449	-0.058177688	-0.099078022	-0.040427455
5.190661	0.967453417	0.532552591	0.278213047	0.119658973	-0.067219311	-0.088991481	-0.03282742
5.210534	0.974435329	0.527781366	0.276988163	0.099620516	-0.074480149	-0.082416955	-0.041827244
5.230407	0.972756409	0.537664948	0.267698182	0.076978103	-0.074598697	-0.07128154	-0.06249895
5.25028	0.961467672	0.570886076	0.241080779	0.059398001	-0.079327709	-0.056260509	-0.069629248
5.270034	0.952549361	0.592605745	0.212622179	0.055260054	-0.084982074	-0.064496775	-0.065136952
5.289907	0.946250824	0.588428257	0.203863121	0.056979885	-0.078119156	-0.073189425	-0.054748794
5.30978	0.942802269	0.571139814	0.223724702	0.059819361	-0.063482709	-0.065764783	-0.048481328
5.329653	0.942166196	0.550528685	0.249603252	0.067364486	-0.049195052	-0.062130587	-0.067877851
5.349526	0.949348545	0.531936817	0.254802208	0.073159804	-0.044452852	-0.079086366	-0.057539475
5.36928	0.955512732	0.526685555	0.255614898	0.064281103	-0.039712439	-0.10302737	-0.040010717
5.389153	0.948727164	0.526673456	0.24946108	0.050366699	-0.043485021	-0.128207563	-0.037501303
5.409026	0.937495062	0.523462562	0.252225106	0.061032903	-0.061410123	-0.13123606	-0.028379827
5.428899	0.928029972	0.517080934	0.260277862	0.068777868	-0.075144706	-0.111963282	-0.015077859
5.448772	0.929697814	0.518055915	0.261948837	0.056287744	-0.06596725	-0.106757489	0.001051694
5.468526	0.934896198	0.523435495	0.262980297	0.051760728	-0.059305913	-0.100105381	0.010867337
5.488399	0.932220203	0.521153124	0.246174711	0.044992171	-0.05136074	-0.095477192	-0.002136489
5.508272	0.912827498	0.528882653	0.228952254	0.042958169	-0.043854187	-0.082701674	-0.007254233
5.528145	0.905947555	0.53335291	0.214662888	0.047589698	-0.056382384	-0.080403442	-0.016363279
5.548018	0.926026618	0.531611313	0.21625273	0.057183228	-0.063518912	-0.087852082	-0.040904379
5.567772	0.939090181	0.529131408	0.222728384	0.069245208	-0.073543376	-0.105796617	-0.055470934
5.587645	0.938473496	0.535858197	0.238823547	0.061809746	-0.095296613	-0.117613057	-0.066884421
5.607518	0.927268731	0.54482674	0.264516085	0.037478392	-0.100613205	-0.114885028	-0.06749596
5.627391	0.907305511	0.558124811	0.262053555	0.016687265	-0.078433148	-0.109550209	-0.053922608
5.647145	0.901503894	0.564382515	0.241463335	0.007955802	-0.063710088	-0.105722358	-0.027442002
5.667018	0.888457332	0.559391773	0.227182695	0.028285404	-0.063080143	-0.086017012	-0.01187002
5.686891	0.878006353	0.546907182	0.229951295	0.057410132	-0.06949799	-0.064645264	0.00344992
5.706764	0.877068045	0.542014629	0.237934245	0.062774407	-0.076154799	-0.053897214	0.03600079
5.726637	0.882263239	0.553582394	0.234263302	0.037244498	-0.075936568	-0.066772932	0.035668647
5.746391	0.880881846	0.551276626	0.225087985	0.02346123	-0.068942517	-0.088915778	-2.13E-04
5.766264	0.877401899	0.532190858	0.210368129	0.025245458	-0.068678339	-0.09441614	-0.036080156
5.786137	0.875502265	0.504422788	0.210133333	0.01981636	-0.072791677	-0.09672178	-0.048292094
5.80601	0.871177427	0.478604264	0.214954667	0.004070058	-0.069950689	-0.094067119	-0.029124633
5.825883	0.861402674	0.463736739	0.220359953	-0.001765369	-0.064015789	-0.08627443	-0.012111054
5.845637	0.847165506	0.452894847	0.223852615	0.008510509	-0.067667115	-0.085411509	-0.008800893
5.86551	0.83060294	0.457722496	0.220113716	0.02459654	-0.083768186	-0.083843433	-0.016723145
5.885383	0.826542292	0.47483045	0.213167633	0.025185782	-0.100135573	-0.07526906	-0.019437962
5.905256	0.855630994	0.48075902	0.207145281	0.023111617	-0.10177941	-0.069908612	-0.022306533
5.925129	0.88518937	0.483443066	0.202517977	0.028269769	-0.099904106	-0.071116414	-0.030967714
5.944883	0.88553214	0.480518995	0.194191971	0.039886917	-0.095783163	-0.07432272	-0.021414282
5.964756	0.886255055	0.482092356	0.188732907	0.060262661	-0.082414775	-0.081333616	-0.04091457
5.984629	0.88252239	0.481050534	0.202255685	0.08654865	-0.076305011	-0.090469105	-0.049851798
6.004502	0.86434647	0.475406741	0.220634307	0.091097443	-0.073893858	-0.104053272	-0.037063067
6.024256	0.852307448	0.463785435	0.221142203	0.064208198	-0.086334238	-0.116065373	-0.020904771
6.044129	0.855359435	0.461664188	0.20393139	0.037084108	-0.104197822	-0.131587938	-0.019645941
6.064002	0.863954547	0.470586652	0.182160883	0.013983181	-0.102513852	-0.154190307	-0.013400108
6.083875	0.861219657	0.475047482	0.189494236	0.006013877	-0.094472602	-0.160249679	-0.008633419
6.103748	0.862783033	0.481710675	0.217216632	0.006967826	-0.084678805	-0.131043772	-0.018221278
6.123502	0.866644269	0.486886523	0.225561238	0.013488212	-0.088576304	-0.092358274	-0.03758984
6.143375	0.857496035	0.483267114	0.211793561	0.024048245	-0.087904763	-0.082381751	-0.041423013
6.163248	0.840213535	0.472285004	0.19861773	0.039759429	-0.086167256	-0.08773032	-0.02403582
6.183121	0.809054066	0.456656591	0.184519693	0.049197207	-0.094743169	-0.09202274	-0.001290662
6.202994	0.779859795	0.442136853	0.18308018	0.033255362	-0.107116759	-0.094818523	0.009738955
6.222748	0.774082746	0.427810565	0.195515186	0.023931679	-0.1189932	-0.103276503	0.018507263
6.242621	0.77742218	0.427362019	0.184803529	0.01969309	-0.108894141	-0.113845592	0.004579846
6.262494	0.795320238	0.441980231	0.169136786	0.018967223	-0.089118862	-0.115438077	-0.020882006
6.282367	0.815328201	0.452261944	0.154340602	0.010576252	-0.084776748	-0.107078888	-0.039646327
6.30224	0.819480916	0.45784776	0.146901646	-0.005423694	-0.088372059	-0.110785508	-0.031676716
6.321994	0.820376815	0.451880824	0.144692633	-0.013934299	-0.094526051	-0.112687101	-0.018689545
6.341867	0.823850745	0.44081444	0.147066756	-0.018818331	-0.096505626	-0.109889253	-0.002251857
6.36174	0.823410437	0.441186239	0.15533867	-0.007306175	-0.094208254	-0.109101727	0.017720623
6.381613	0.815300092	0.426368965	0.144208391	0.006821741	-0.098626324	-0.106772964	0.019884192
6.401486	0.823875763	0.431359171	0.155108969	4.51431687780096E-4	-0.115899397	-0.097646582	0.013716181
6.42124	0.83755535	0.440365692	0.16919708	-0.003396834	-0.122658657	-0.096470674	-0.002706695
6.441113	0.833588786	0.432043776	0.174569329	0.008182996	-0.110524594	-0.122063965	-0.025376174
6.460986	0.83577214	0.430014007	0.155599866	0.024570777	-0.093154592	-0.127392943	-0.027455985
6.480859	0.836497712	0.431533835	0.130276098	0.030130263	-0.097697137	-0.119821174	-0.027744761
6.500613	0.83013808	0.432079782	0.127625518	0.022141328	-0.107277515	-0.115122118	-0.024418908
6.520486	0.799346688	0.421283342	0.142020053	0.015148616	-0.11805574	-0.124007124	-0.028119541
6.540359	0.784145896	0.406991793	0.140353557	0.001284279	-0.133634455	-0.1262504	-0.027338153
6.560232	0.780541199	0.403401392	0.127588258	3.36262465202968E-4	-0.143523625	-0.127597743	-0.00525012
6.580105	0.780214583	0.403848124	0.109385975	0.008044845	-0.134917117	-0.129227983	0.008428649
6.599859	0.776608166	0.406904164	0.106265725	0.018986868	-0.12900729	-0.127545154	0.016604025
6.619732	0.771513415	0.425581414	0.123403824	0.013484148	-0.134602407	-0.118106024	0.002313857
6.639605	0.766373435	0.442646381	0.147272389	0.002791936	-0.144444486	-0.10280555	-0.029457538
6.659478	0.769678281	0.448748869	0.163179876	-7.24E-05	-0.136473719	-0.091619271	-0.029826462
6.679351	0.761595783	0.425383266	0.164684361	-0.009217282	-0.117837677	-0.08366158	-0.020283601
6.699105	0.762068668	0.398998807	0.140022095	-0.021749692	-0.097890274	-0.076712784	-0.029074634
6.718978	0.769895282	0.389527033	0.126565166	-0.043684222	-0.095951959	-0.077333862	-0.049762143
6.738851	0.779336981	0.379268446	0.122903388	-0.051056458	-0.112744176	-0.08192689	-0.050961765
6.758724	0.787386816	0.363572747	0.114447097	-0.035556555	-0.120788295	-0.070153016	-0.039829517
6.778597	0.77759803	0.348524615	0.120335286	-0.016443439	-0.115550882	-0.067005144	-0.039267805
6.798351	0.756379381	0.35489673	0.131477648	-0.010105774	-0.10549628	-0.075642211	-0.033984634
6.818224	0.736603346	0.367205269	0.129705814	-0.017480144	-0.098020258	-0.089995017	-0.029588358
6.838097	0.730309623	0.370648812	0.138538925	-0.029464232	-0.086742109	-0.094532832	-0.014561997
6.85797	0.718612998	0.369579013	0.145443569	-0.022939121	-0.076069231	-0.102694853	-0.013029663
6.877724	0.712926033	0.368633177	0.133352898	-0.01897937	-0.083105846	-0.114852015	-0.024575735
6.897597	0.725742958	0.367011167	0.115856095	-0.020433128	-0.09385266	-0.113406919	-0.021293948
6.91747	0.739080141	0.3683953	0.106967573	-0.020592661	-0.107502441	-0.102463971	-0.014850778
6.937343	0.739782454	0.368253514	0.104641482	-0.023948677	-0.130350981	-0.099382787	-0.023557059
6.957216	0.742657717	0.357990456	0.107826805	-0.028316732	-0.146340042	-0.102756795	-0.035869867
6.97697	0.743051161	0.357929137	0.113319453	-0.021712513	-0.138169768	-0.105058061	-0.050224076
6.996843	0.74098298	0.371721557	0.113681804	-0.021802283	-0.131521768	-0.090821826	-0.065546913
7.016716	0.735762956	0.387784476	0.116916926	-0.029508488	-0.120688501	-0.085604959	-0.060433024
7.036589	0.719798597	0.400777724	0.119934987	-0.033964304	-0.119830407	-0.09048992	-0.042361707
7.056462	0.706560808	0.401168824	0.110817703	-0.049886492	-0.126112028	-0.08657474	-0.015128249
7.076216	0.703172245	0.396627424	0.097813992	-0.047462165	-0.144172026	-0.087330567	0.006475059
7.096089	0.694790789	0.396087757	0.089452135	-0.031909914	-0.154271633	-0.083596902	2.3079507108883E-4
7.115962	0.698395952	0.389504834	0.088696153	-0.019825849	-0.149432731	-0.087530773	-0.01710162
7.135835	0.718893781	0.375885967	0.099304756	-0.015558499	-0.141030477	-0.087275306	-0.028409368
7.155708	0.727816401	0.364835068	0.10145396	-0.026251115	-0.132550458	-0.101934458	-0.032233961
7.175462	0.727306798	0.355049146	0.103288104	-0.032355771	-0.127607653	-0.129514445	-0.020579917
7.195335	0.722434401	0.350264653	0.097166064	-0.031422816	-0.140724755	-0.144541814	0.003799398
7.215208	0.716774714	0.35693878	0.10986195	-0.033970081	-0.158990368	-0.146100456	-1.78E-04
7.235081	0.721444673	0.34359758	0.111644088	-0.046661471	-0.16846561	-0.141478253	-0.022376317
7.254835	0.717423145	0.32167728	0.101985988	-0.066340378	-0.155676071	-0.121637545	-0.042542443
7.274708	0.706210986	0.322784146	0.087392585	-0.087653512	-0.127468079	-0.11362133	-0.06468753
7.294581	0.692959766	0.342280175	0.074886023	-0.104729217	-0.113890776	-0.112510069	-0.057755324
7.314454	0.686521357	0.364134381	0.065143006	-0.095631363	-0.124859955	-0.103269939	-0.047633836
7.334327	0.672123673	0.364419134	0.061495344	-0.074972563	-0.132944057	-0.086696891	-0.035712623
7.354081	0.661572702	0.357381104	0.067365393	-0.063903831	-0.123922123	-0.087924464	-0.010140139
7.373954	0.653692684	0.350215478	0.084987585	-0.052227058	-0.114179011	-0.101279397	0.004130066
7.393827	0.64567608	0.34588715	0.11216152	-0.041817953	-0.118103489	-0.110815996	0.004013792
7.4137	0.648376729	0.341059198	0.130897262	-0.039042045	-0.134804637	-0.120181103	0.001196432
7.433573	0.648336917	0.336541336	0.128216752	-0.029426298	-0.149487755	-0.118800444	-0.006137417
7.453327	0.65282065	0.338665282	0.115749294	-0.030601015	-0.157838274	-0.127101672	0.003348375
7.4732	0.660180054	0.34525685	0.094751326	-0.031569207	-0.154917309	-0.128890704	9.16281697404098E-4
7.493073	0.664657261	0.355351733	0.085551383	-0.036773062	-0.156708914	-0.12214847	-0.01227636
7.512946	0.668164375	0.358497993	0.08554951	-0.039562309	-0.160891043	-0.119302892	-0.015950049
7.532819	0.651239518	0.344104185	0.083364846	-0.044129219	-0.158664172	-0.106867337	-0.009018673
7.552573	0.650247393	0.34368109	0.080030193	-0.057939623	-0.160256659	-0.110577313	-0.016128726
7.572446	0.66631253	0.342962988	0.075807082	-0.064900721	-0.158893111	-0.120662875	-0.022972151
7.592319	0.667150949	0.327114176	0.061347223	-0.054152319	-0.161218867	-0.133681382	-0.022886139
7.612192	0.651744415	0.320929221	0.048741542	-0.053158849	-0.164834032	-0.1423338	-0.017018596
7.631946	0.63631439	0.306748787	0.037237957	-0.056477455	-0.155058159	-0.145515348	-0.016065176
7.651819	0.627198834	0.293540219	0.032018278	-0.061989517	-0.15472017	-0.149540068	-0.013542571
7.671692	0.615996866	0.278660824	0.04092009	-0.067399247	-0.17375378	-0.138544402	0.001860795
7.691565	0.616245412	0.275099064	0.050501983	-0.067272669	-0.189220728	-0.127571176	0.016454451
7.711438	0.630373096	0.285453912	0.054641815	-0.065687577	-0.181409881	-0.140033745	0.011335248
7.731192	0.632069147	0.299599716	0.054598427	-0.055230538	-0.158214999	-0.155623317	-0.010949056
7.751065	0.621303267	0.309102188	0.048727714	-0.037244851	-0.148755448	-0.157227396	-0.028359335
7.770938	0.611279758	0.3090648	0.048193767	-0.030483999	-0.151901918	-0.142577894	-0.036030505
7.790811	0.601368449	0.304775038	0.056170652	-0.048329427	-0.143376784	-0.122714664	-0.021052274
7.810684	0.604367416	0.305117406	0.061825262	-0.070428203	-0.130459978	-0.108067022	-0.021849216
7.830438	0.6228181	0.303806559	0.050201438	-0.0780868	-0.139129247	-0.09052147	-0.029927661
7.850311	0.630079776	0.292449818	0.042834675	-0.06963909	-0.146488729	-0.078030724	-0.030685687
7.870184	0.621844282	0.277683309	0.050539313	-0.063555834	-0.143024644	-0.076004683	-0.015905727
7.890057	0.607008872	0.272704715	0.055552361	-0.068097521	-0.137954259	-0.094791254	0.001891807
7.90993	0.599758428	0.274382542	0.046358552	-0.078650455	-0.138970914	-0.105805632	-9.77E-05
7.929684	0.579356753	0.27202262	0.041051667	-0.088655726	-0.162509852	-0.107273383	4.62372474494183E-6
7.949557	0.578398857	0.258736674	0.048214145	-0.088920356	-0.18849086	-0.110299514	-0.003467906
7.96943	0.589914928	0.242298518	0.048882501	-0.086333563	-0.186481733	-0.113178995	-0.011797394
7.989303	0.595131996	0.241191769	0.042837537	-0.092375018	-0.161712334	-0.120127624	-0.008930143
8.009057	0.613448238	0.252479086	0.034112271	-0.096308251	-0.150849052	-0.116510148	-0.010620308
8.02893	0.627672694	0.260972135	0.023433359	-0.110047107	-0.150099908	-0.116602376	-0.007426789
8.048803	0.627164519	0.255052782	0.019746824	-0.131745455	-0.157673805	-0.109301852	-6.74E-04
8.068676	0.614944888	0.247371785	0.018973624	-0.129336518	-0.145586782	-0.094426684	0.010170941
8.088549	0.589224328	0.250290717	0.013992593	-0.108563438	-0.127923208	-0.102110561	0.008150661
8.108303	0.573179365	0.265924637	0.011216453	-0.103394474	-0.107524018	-0.124155562	-0.013134395
8.128176	0.573322907	0.277478166	0.009891082	-0.101925683	-0.119304778	-0.131279298	-0.030209028
8.148049	0.559766562	0.281979936	0.002129781	-0.091151629	-0.132564588	-0.140218738	-0.044334007
8.167922	0.548823249	0.272997339	-7.16E-04	-0.075664643	-0.149320618	-0.162097926	-0.033748249
8.187795	0.550978082	0.252608909	0.001031493	-0.072861189	-0.165104998	-0.168629295	-0.01452183
8.207549	0.566626268	0.227619004	0.001959536	-0.087062254	-0.182331938	-0.144840531	-0.009591517
8.227422	0.578907429	0.234268499	0.016676783	-0.096387886	-0.188589754	-0.112857809	0.006598624
8.247295	0.571420871	0.257119943	0.03164031	-0.09159943	-0.185633778	-0.102787133	0.012614965
8.267168	0.562132891	0.270004798	0.026448285	-0.096447944	-0.183377294	-0.124993172	0.006721189
8.287041	0.560187521	0.270266352	0.019843534	-0.087186256	-0.17441503	-0.139137768	-0.005799331
8.306795	0.555531877	0.264563654	0.022738229	-0.074552267	-0.162952537	-0.129897906	-0.008621325
8.326668	0.560243802	0.256502732	0.017083921	-0.078611122	-0.154556787	-0.121833379	-0.018925563
8.346541	0.552686886	0.250044471	0.008601541	-0.093539463	-0.148966663	-0.127425089	-0.021957708
8.366414	0.538101151	0.238333438	0.0152854	-0.107102825	-0.147587117	-0.152218274	-0.021464931
8.386287	0.543582659	0.221587379	0.025899457	-0.107125716	-0.130407541	-0.165250079	-0.017192457
8.406041	0.553996146	0.213535555	0.03927691	-0.102460245	-0.118974524	-0.172825273	-0.007141234
8.425914	0.554002256	0.211437497	0.04579771	-0.106757363	-0.140873739	-0.175736699	-0.001515523
8.445787	0.548316282	0.213244181	0.04205749	-0.110149212	-0.169274588	-0.172017014	0.002737612
8.46566	0.550277486	0.205672418	0.02749092	-0.114718997	-0.167438801	-0.169360207	0.003772109
8.485414	0.547364561	0.211441648	0.007650331	-0.118433366	-0.169357794	-0.154922672	-0.00980056
8.505287	0.550442758	0.224690631	0.005104617	-0.119749409	-0.180504288	-0.139580074	-0.019083151
8.52516	0.553335411	0.229029642	0.013981282	-0.120968561	-0.183704842	-0.138835165	-0.028065659
8.545033	0.55063446	0.226247124	0.01880968	-0.130305863	-0.185755313	-0.13901207	-0.023791605
8.564906	0.55613157	0.218239619	0.017781842	-0.124255764	-0.186211163	-0.133254654	-0.003133731
8.58466	0.546719393	0.21585002	0.026552907	-0.115951011	-0.18535906	-0.139742418	-0.005366203
8.604533	0.53765146	0.205338319	0.035138319	-0.116926339	-0.193089684	-0.138100989	-0.009627277
8.624406	0.533253891	0.19775391	0.019318431	-0.109575929	-0.193332924	-0.138506196	-0.019872591
8.644279	0.512475533	0.195407221	-0.001215592	-0.115263985	-0.183899487	-0.137676347	-0.039511701
8.664152	0.503187479	0.193210172	-0.011858847	-0.124408055	-0.178357395	-0.143375876	-0.050255428
8.683906	0.522912807	0.196798963	-0.007653404	-0.109997976	-0.183901461	-0.155081474	-0.038731755
8.703779	0.529964311	0.204403021	0.005269566	-0.078976197	-0.178554533	-0.153402638	-0.027415438
8.723652	0.515952199	0.215341732	0.007627504	-0.076391203	-0.163573717	-0.141143941	-0.022559501
8.743525	0.490325998	0.217121486	0.003112706	-0.090152577	-0.168460336	-0.136581595	-0.028984438
8.763398	0.478304548	0.205521191	-0.00545174	-0.103665818	-0.177166923	-0.131347038	-0.035726192
8.783152	0.480436431	0.189916755	-0.001598156	-0.11284555	-0.179589336	-0.116997869	-0.02950484
8.803025	0.496362773	0.178154559	-0.004340582	-0.112695116	-0.188312683	-0.114570585	-0.024135302
8.822898	0.500859934	0.172946638	-0.00696497	-0.126783151	-0.17668284	-0.125445297	-0.010840605
8.842771	0.503804936	0.190487918	-0.008164679	-0.139785655	-0.152681187	-0.125488308	-0.00596125
8.862525	0.507085753	0.203192286	-4.63E-04	-0.140836596	-0.146975921	-0.115017451	0.006683631
8.882398	0.510447231	0.201459887	0.001223412	-0.133982624	-0.160125668	-0.112721166	0.013870008
8.902271	0.500064914	0.197545894	-0.009069371	-0.129307635	-0.173482116	-0.110636451	0.013453317
8.922144	0.475808862	0.183740902	-0.028089478	-0.124334681	-0.193603654	-0.119343537	0.014254056
8.942017	0.470768575	0.166900153	-0.037066814	-0.120805474	-0.206039524	-0.135672131	0.006913371
8.961771	0.472842838	0.161864734	-0.042661066	-0.131133926	-0.2024087	-0.12918406	-0.009911786
8.981644	0.488911796	0.166918837	-0.053347417	-0.146248542	-0.197577268	-0.115231332	-0.035687185
9.001517	0.49796509	0.186098628	-0.048993025	-0.145382584	-0.182004891	-0.11003183	-0.052632606
9.02139	0.494007146	0.196746643	-0.040144039	-0.143264372	-0.164877538	-0.123596226	-0.0562327
9.041263	0.500525555	0.202464497	-0.026780068	-0.13407266	-0.15897368	-0.140988383	-0.043593143
9.061017	0.504996926	0.209278661	-0.012930618	-0.136520074	-0.163868937	-0.145130526	-0.018778018
9.08089	0.494836192	0.208680473	-0.00823343	-0.160984118	-0.177156083	-0.13947575	-0.015478879
9.100763	0.479461599	0.193194809	-0.006498189	-0.168014622	-0.193885213	-0.142363233	-0.030093795
9.120636	0.464090485	0.178493272	2.63478839764151E-4	-0.162346092	-0.211114512	-0.155586518	-0.043708166
9.140509	0.444177179	0.18145456	3.27929968700388E-4	-0.151963078	-0.207662516	-0.155696418	-0.041823679
9.160263	0.437675504	0.18766073	-0.01554579	-0.143788336	-0.187175862	-0.157852094	-0.033456139
9.180136	0.441025348	0.185743007	-0.03297378	-0.139446709	-0.158867522	-0.15473974	-0.031360536
9.200009	0.448624084	0.173371984	-0.030607627	-0.12981898	-0.159885074	-0.149422062	-0.027796956
9.219882	0.449601611	0.166759815	-0.019156705	-0.124563211	-0.1763227	-0.145481933	-0.026489778
9.239636	0.453676418	0.168135745	-0.008494948	-0.123786335	-0.189767609	-0.145589797	-0.033250989
9.259509	0.465763939	0.162957091	-0.013841056	-0.119999222	-0.206298207	-0.166379823	-0.053656609
9.279382	0.476079434	0.164537468	-0.032865985	-0.117332762	-0.218216825	-0.179567947	-0.073685003
9.299255	0.478002567	0.185118398	-0.051566158	-0.130713696	-0.204027743	-0.167957983	-0.079387111
9.319128	0.464797724	0.196550977	-0.062650723	-0.152441086	-0.185143879	-0.143568459	-0.086465173
9.338882	0.45082888	0.193773907	-0.058390843	-0.156148803	-0.178072562	-0.134001826	-0.094273917
9.358755	0.447567363	0.181312808	-0.049658762	-0.147017748	-0.172805526	-0.145890285	-0.078122657
9.378628	0.450729745	0.171681417	-0.057053508	-0.158371536	-0.170224846	-0.151224262	-0.064523894
9.398501	0.461212018	0.167776765	-0.054920202	-0.169433296	-0.171198956	-0.144896692	-0.053024617
9.418374	0.465892617	0.159276328	-0.038075504	-0.170825644	-0.168148067	-0.148166353	-0.054597575
9.438128	0.464389013	0.155404083	-0.034854625	-0.166604141	-0.180202025	-0.167984175	-0.058130866
9.458001	0.456890579	0.15538482	-0.058339695	-0.159574354	-0.188978815	-0.172999923	-0.057962394
9.477874	0.436178417	0.157476014	-0.084809989	-0.147118191	-0.182955476	-0.152831445	-0.049304394
9.497747	0.420994156	0.162869707	-0.081307718	-0.138026183	-0.173128416	-0.13694658	-0.02280823
9.51762	0.424839456	0.162258376	-0.051248343	-0.133693293	-0.168429824	-0.138218136	-0.003712167
9.537374	0.434866644	0.154339803	-0.02906	-0.128291216	-0.177838934	-0.149677636	0.009974892
9.557247	0.428538507	0.150114594	-0.017325618	-0.142613246	-0.19180593	-0.181669413	0.005244307
9.57712	0.424725918	0.147959752	-0.02643506	-0.165668939	-0.188998464	-0.194490442	-0.011702526
9.596993	0.427877526	0.146999583	-0.030639103	-0.172056629	-0.169438287	-0.197691484	-0.03952942
9.616747	0.436756234	0.150227781	-0.034669482	-0.160461462	-0.164976203	-0.200979223	-0.040114126
9.63662	0.454305102	0.164386827	-0.035408052	-0.140465804	-0.167886278	-0.195340347	-0.020245768
9.656493	0.46083579	0.181462739	-0.022042349	-0.13203428	-0.168874188	-0.169455801	-0.017863639
9.676366	0.45354202	0.191320795	-0.006307969	-0.141937994	-0.170745452	-0.141965546	-0.037233701
9.696239	0.43481571	0.188255987	-0.001202739	-0.156555264	-0.180543973	-0.126200185	-0.05453192
9.715993	0.416971342	0.179325791	-0.010290513	-0.147821762	-0.173888139	-0.121110675	-0.05881563
9.735866	0.414601204	0.160504214	-0.027137491	-0.127577091	-0.168937241	-0.111790673	-0.038277596
9.755739	0.421653565	0.140793472	-0.030784228	-0.111659449	-0.174773432	-0.100929816	-0.030248085
9.775612	0.425207666	0.137905946	-0.024632348	-0.098493406	-0.186471514	-0.084799475	-0.047522444
9.795485	0.424283329	0.136034243	-0.035882773	-0.102491608	-0.199934704	-0.091032988	-0.066737415
9.815239	0.434333533	0.137989869	-0.066108029	-0.11149498	-0.20674861	-0.115193234	-0.065886589
9.835112	0.448285478	0.145983473	-0.079208219	-0.106106021	-0.196859213	-0.141333729	-0.056980134
9.854985	0.452035389	0.16115708	-0.0721168	-0.102707808	-0.181745662	-0.154700292	-0.065478504
9.874858	0.443286283	0.174053549	-0.046440793	-0.109619312	-0.164660352	-0.147167539	-0.060779848
9.894731	0.428132651	0.172020294	-0.018868724	-0.11729668	-0.152332077	-0.135149925	-0.056765952
9.914485	0.424514776	0.174217695	-0.003224464	-0.115009163	-0.13662794	-0.12104449	-0.042907778
9.934358	0.435393279	0.178138217	-0.003106925	-0.108759065	-0.129638018	-0.122562514	-0.014855879
9.954231	0.443537266	0.172582259	-0.006935465	-0.108023387	-0.123604102	-0.12319151	0.002035608
9.974104	0.449749741	0.168471372	-0.008337037	-0.104359042	-0.127395321	-0.139334084	-0.005861369
9.993977	0.445028213	0.173557873	-0.008427625	-0.105301922	-0.146590217	-0.161528278	-0.02427741
10.013731	0.440202609	0.180393859	-0.013119738	-0.098611977	-0.159307695	-0.16728855	-0.042374734
10.033604	0.437503213	0.181816184	-0.001184669	-0.085912813	-0.167183087	-0.156414078	-0.049996341
10.053477	0.458126771	0.190087046	0.01877228	-0.066466837	-0.165344105	-0.135681323	-0.028523915
10.07335	0.474092601	0.208620288	0.00290531	-0.059379367	-0.164765026	-0.128806558	0.00194006
10.093104	0.483142473	0.223135238	-0.016218262	-0.065148496	-0.166421586	-0.12903	0.011792815
10.112977	0.501371936	0.228199864	-0.012850749	-0.080049395	-0.15694724	-0.118481678	0.00243209
10.13285	0.514019507	0.219186266	0.005864546	-0.101338157	-0.142104287	-0.114966724	-0.001418756
10.152723	0.534256466	0.21901213	0.016792376	-0.101605429	-0.116407102	-0.13338704	8.85971567604951E-4
10.172596	0.546547569	0.228314848	0.028192887	-0.083396793	-0.115942882	-0.138771602	0.019306539
10.19235	0.537680215	0.225199916	0.038454232	-0.070596845	-0.12377363	-0.125472464	0.029183242
10.212223	0.523489663	0.221918178	0.048650946	-0.060924896	-0.13382004	-0.123648347	0.031130033
10.232096	0.511554316	0.222057865	0.052779006	-0.060172191	-0.136980433	-0.114286853	0.037427021
10.251969	0.512706904	0.225466374	0.047218133	-0.059389195	-0.135406565	-0.087928539	0.036135426
10.271842	0.510557981	0.224499035	0.036916331	-0.066229809	-0.136593306	-0.075696363	0.016688657
10.291596	0.510627142	0.239679619	0.028172465	-0.072948191	-0.126406407	-0.075333456	-0.002724609
10.311469	0.502835113	0.266413606	0.041058664	-0.086645572	-0.119695663	-0.080991476	0.002476337
10.331342	0.497333977	0.285360028	0.057443902	-0.102221873	-0.117625847	-0.068903508	0.019729047
10.351215	0.498800191	0.280844145	0.071825131	-0.092478977	-0.109596024	-0.059555006	0.02504814
10.371088	0.4919129	0.266706618	0.082066897	-0.072775348	-0.102783037	-0.054679006	0.013546304
10.390842	0.47902291	0.253087952	0.068902835	-0.062246182	-0.09352998	-0.033438286	0.01442082
10.410715	0.493044345	0.251862818	0.06366846	-0.050129897	-0.101572496	-0.037748532	0.019003586
10.430588	0.510254988	0.258678376	0.060525479	-0.042872104	-0.115468381	-0.068793858	0.013865881
10.450461	0.508748537	0.268487566	0.063143613	-0.053684665	-0.127987714	-0.109975175	0.026149521
10.470215	0.514266957	0.270648176	0.05993737	-0.036994253	-0.12699578	-0.121169301	0.038641567
10.490088	0.531417167	0.269435324	0.052979441	-0.02698774	-0.130107809	-0.125044853	0.030604943
10.509961	0.544455043	0.265474114	0.049759702	-0.040876124	-0.128556779	-0.127252758	0.02380442
10.529834	0.539626182	0.254840365	0.053222892	-0.057422204	-0.12024233	-0.127514186	0.011922183
10.549707	0.529889559	0.244064953	0.057226554	-0.056241082	-0.120972593	-0.115916464	-0.0059014
10.569461	0.519138711	0.246517076	0.069503657	-0.038207197	-0.122226525	-0.096136434	-0.013475756
10.589334	0.495830882	0.259411233	0.08225157	-0.030115494	-0.11150506	-0.090611601	-0.016491451
10.609207	0.500374403	0.270621254	0.091178963	-0.048024888	-0.098958611	-0.085436832	-0.01285628
10.62908	0.514291151	0.278179	0.091390768	-0.068645812	-0.097222485	-0.074821004	0.012483137
10.648953	0.517869664	0.296986897	0.083767538	-0.065471653	-0.101413414	-0.06280519	0.028196128
10.668707	0.523642263	0.318030535	0.079502154	-0.061940381	-0.095798379	-0.058487009	0.028669098
10.68858	0.537200082	0.32672585	0.084438085	-0.059853407	-0.086790038	-0.076657357	0.031268094
10.708453	0.551269036	0.330101587	0.096363909	-0.036412779	-0.081829814	-0.09971331	0.021023683
10.728326	0.559490605	0.320608999	0.112350328	-0.00998659	-0.065942417	-0.105092245	-0.011591717
10.748199	0.563968055	0.296136843	0.113555123	0.009898824	-0.043562316	-0.100517815	-0.031818686
10.767953	0.566103673	0.275257159	0.111312966	0.025007061	-0.029764734	-0.090054309	-0.033867274
10.787826	0.565950007	0.275101428	0.119601462	0.034070167	-0.029680716	-0.07531696	-0.03452734
10.807699	0.572855898	0.284102697	0.120689606	0.02921535	-0.036693193	-0.060040113	-0.020307022
10.827572	0.58103901	0.302894321	0.110509	0.014952192	-0.056810821	-0.055255396	-7.02E-04
10.847326	0.577397213	0.324818355	0.109217152	0.008977201	-0.070541584	-0.072195521	-0.010558981
10.867199	0.565256527	0.33168408	0.119403484	0.018627629	-0.075318759	-0.081523483	-0.033082683
10.887072	0.555462923	0.337742876	0.125753933	0.026100466	-0.064427919	-0.081700983	-0.067483307
10.906945	0.557414046	0.335036773	0.127698709	0.021024845	-0.048845312	-0.09101386	-0.076669148
10.926818	0.57741545	0.329401339	0.117065815	0.012499648	-0.044157788	-0.081602778	-0.061068527
10.946572	0.57810059	0.337970435	0.115901923	0.009505694	-0.049756657	-0.056942457	-0.051500817
10.966445	0.569622657	0.338107002	0.133370083	0.010537541	-0.057584543	-0.052235063	-0.044744198
10.986318	0.563272498	0.330178796	0.150392645	0.022736985	-0.069799866	-0.075986232	-0.027502698
11.006191	0.573380231	0.325854089	0.137901094	0.037650345	-0.080747987	-0.085274708	-0.027884006
11.026064	0.586479622	0.343301864	0.113748021	0.039604712	-0.086996424	-0.087410108	-0.018273665
11.045818	0.599667096	0.35658252	0.093785601	0.03627318	-0.098245631	-0.088764108	-0.018291812
11.065691	0.601954732	0.353231888	0.086037199	0.031907464	-0.09929943	-0.092286188	-0.021611232
11.085564	0.59464701	0.348810982	0.084635991	0.041976605	-0.093925706	-0.089424786	-0.025990474
11.105437	0.588804899	0.340235245	0.090105535	0.05198876	-0.080703071	-0.074124116	-0.021532394
11.12531	0.577727463	0.331953195	0.098914963	0.046029213	-0.07444753	-0.060402845	-0.015085638
11.145064	0.561651853	0.339706453	0.115547027	0.035965074	-0.065727192	-0.0422434	-0.02037401
11.164937	0.556002973	0.349195567	0.132567346	0.023468862	-0.059928947	-0.029461077	-0.01829073
11.18481	0.569159945	0.351455047	0.146584952	-5.20E-04	-0.051825382	-0.032382414	-0.02358762
11.204683	0.584187055	0.341067141	0.152954637	-0.008669342	-0.055176546	-0.04416155	-0.033087989
11.224437	0.599820386	0.32192393	0.157922693	-0.001250103	-0.059331618	-0.053461085	-0.026592079
11.24431	0.58891438	0.31117381	0.154280885	0.010959217	-0.070013273	-0.057007406	-0.015455168
11.264183	0.574556711	0.310074239	0.156625081	0.027784886	-0.084849101	-0.05829388	-0.00885121
11.284056	0.572991335	0.325498826	0.163282002	0.046938747	-0.080024415	-0.056426276	-0.012427598
11.303929	0.565545385	0.344407242	0.169452386	0.050615031	-0.075217931	-0.064991691	-0.004834704
11.323683	0.554695939	0.363859616	0.173905713	0.044400399	-0.064015802	-0.07566284	0.002948988
11.343556	0.543421569	0.365928439	0.180238616	0.036881995	-0.049668334	-0.079018221	0.002124012
11.363429	0.542856453	0.360754272	0.185991908	0.034889458	-0.043302971	-0.07920924	-0.004680443
11.383302	0.551826645	0.353479448	0.181742322	0.042515986	-0.052053276	-0.066719335	-0.011111899
11.403175	0.579431793	0.348214131	0.161974635	0.043593981	-0.059567289	-0.052513969	-0.003037484
11.422929	0.598745731	0.34125037	0.155667615	0.034571998	-0.060329818	-0.037824107	0.013421811
11.442802	0.607825114	0.336641579	0.161945368	0.032007336	-0.058013571	-0.045098268	0.023778393
11.462675	0.604186252	0.343165104	0.155907316	0.02192934	-0.048710081	-0.062438054	0.028460443
11.482548	0.594379742	0.364964052	0.150158634	0.018787919	-0.03568295	-0.073555851	0.007709069
11.502421	0.581268093	0.367776214	0.139351584	0.028556077	-0.015307134	-0.054257448	-0.006421727
11.522175	0.582476408	0.366852287	0.139866924	0.039063532	7.38798282307061E-4	-0.035960027	0.007409925
11.542048	0.594997013	0.369806555	0.148145822	0.042304131	-0.001302814	-0.036149647	0.020208565
11.561921	0.606529382	0.367036248	0.14438659	0.04350011	-0.005118383	-0.0346864	0.021027668
11.581794	0.603856545	0.362225673	0.135888733	0.045306973	-0.007989841	-0.03028716	-0.007034707
11.601667	0.597099072	0.355219012	0.147248873	0.040570327	-0.013019199	-0.034774582	-0.023814737
11.621421	0.602458746	0.356122014	0.174151397	0.045237347	-0.020498625	-0.044939602	-0.019246444
11.641294	0.606942242	0.375110452	0.199481146	0.074623195	-0.024284702	-0.058552827	-0.002971894
11.661167	0.607500562	0.384674405	0.212658717	0.092628727	-0.032907655	-0.063106067	-1.79E-04
11.68104	0.60783566	0.378033246	0.208673503	0.098319593	-0.042270764	-0.060599796	-0.00216379
11.700794	0.60914037	0.376031822	0.202022042	0.093587775	-0.040176547	-0.058088583	0.001680587
11.720667	0.609513008	0.379044545	0.202927826	0.080829547	-0.033089552	-0.059020129	0.002562696
11.74054	0.621835702	0.369320645	0.195043047	0.061887438	-0.028528248	-0.052442559	0.008672496
11.760413	0.629261924	0.35183611	0.186077236	0.049442491	-0.024222496	-0.054805105	-0.00756995
11.780286	0.632708862	0.34453035	0.177867446	0.046034959	-0.018607207	-0.048495376	-0.021355081
11.80004	0.622798156	0.353346303	0.173748051	0.049319493	-0.005799053	-0.056334382	-0.021699321
11.819913	0.60802705	0.377510143	0.177915948	0.073706068	0.003562232	-0.056386768	-0.025976981
11.839786	0.599193002	0.392529745	0.174428753	0.0902271	5.30418308316729E-4	-0.036311804	-0.020843346
11.859659	0.612178575	0.386652627	0.162493391	0.080827454	-0.006607091	-0.024024824	-0.027136726
11.879532	0.635493155	0.392114166	0.144596808	0.069120304	-0.014999594	-0.033864733	-0.032942014
11.899286	0.63877357	0.412628446	0.140047922	0.069057723	-0.016447863	-0.049644108	-0.033077799
11.919159	0.627850926	0.422552672	0.153352737	0.071616336	-0.028856605	-0.068669225	-0.020265677
11.939032	0.620388552	0.421954531	0.171344376	0.075872603	-0.036869268	-0.088788424	-0.012773641
11.958905	0.606742439	0.408468199	0.176156303	0.07760689	-0.032719706	-0.091242941	-0.022020351
11.978778	0.59356721	0.386253356	0.181825551	0.067150097	-0.033281375	-0.076669023	-0.031653193
11.998532	0.599668256	0.380264472	0.185911534	0.051843332	-0.044818458	-0.069070136	-0.03228947
12.018405	0.604936813	0.374898544	0.193554065	0.037713135	-0.049167728	-0.065515654	-0.026944573
12.038278	0.613609835	0.368861552	0.210038966	0.037417495	-0.042376423	-0.061782	-0.009832243
12.058151	0.629452249	0.368810264	0.225371457	0.048435518	-0.038830469	-0.053675091	0.007068221
12.077905	0.638716921	0.371601117	0.222190542	0.061739005	-0.048460402	-0.032752964	-0.006237663
12.097778	0.622612852	0.377101121	0.19712334	0.078006533	-0.069841066	-0.035139484	-0.030673484
12.117651	0.620307963	0.379752176	0.182412909	0.091904331	-0.072332625	-0.038819902	-0.043660422
12.137524	0.622465665	0.37782347	0.183647648	0.101513696	-0.059284737	-0.048498271	-0.037444067
12.157397	0.61333786	0.390374206	0.194195627	0.10403542	-0.052036982	-0.046392446	-0.043116744
12.177151	0.605260553	0.385659732	0.208580569	0.091652363	-0.032830568	-0.049975874	-0.050275134
12.197024	0.593490755	0.364060388	0.207565103	0.084070897	-0.005965261	-0.043113009	-0.034714663
12.216897	0.592727243	0.346594828	0.19489355	0.071430332	0.013254957	-0.035629041	-0.012618614
12.23677	0.604991047	0.343382992	0.18268203	0.053632762	0.007624887	-0.042547534	0.005704844
12.256643	0.611475482	0.356623288	0.178308196	0.060082514	-0.012795139	-0.049342687	0.006799524
12.276397	0.597317126	0.368429485	0.183844202	0.085193449	-0.030235729	-0.050381003	0.002459118
12.29627	0.586313152	0.379889631	0.191489764	0.087894244	-0.041339667	-0.042289829	0.004911141
12.316143	0.573134856	0.377795724	0.189671191	0.089609494	-0.032583499	-0.023577365	0.001390398
12.336016	0.56622738	0.371798902	0.183391171	0.088382662	-0.015594758	-0.012923057	-0.011101829
12.355889	0.561157442	0.374637341	0.182757243	0.066574447	-0.026997627	-0.017403016	-0.037596221
12.375643	0.574976517	0.387892691	0.180569213	0.0522391	-0.045875326	-0.027266717	-0.062532814
12.395516	0.593187578	0.395330394	0.168869646	0.058605296	-0.054241053	-0.027748426	-0.065238983
12.415389	0.603926412	0.396140068	0.174690389	0.067057416	-0.035640644	-0.01959736	-0.062937252
12.435262	0.616457033	0.401428559	0.191800044	0.068664621	-0.019732149	-0.014933918	-0.037766229
12.455016	0.63505275	0.394841493	0.210562431	0.073628505	-0.017175278	-0.017096992	-0.003420828
12.474889	0.6408577	0.377678282	0.224157442	0.063653273	-0.020479162	-0.03274423	0.001121584
12.494762	0.626178145	0.373810153	0.231891755	0.058253236	-0.010043373	-0.047814558	-0.017787885
12.514635	0.623923402	0.370563494	0.240154936	0.063967008	0.009694588	-0.047125761	-0.01219781
12.534508	0.624735788	0.372120161	0.240935021	0.06816129	0.01617837	-0.015697184	0.00788091
12.554262	0.626890328	0.384066883	0.22711298	0.078856248	0.026443745	0.022304893	0.012221703
12.574135	0.62480511	0.386303145	0.205685831	0.092553455	0.034314929	0.025129119	0.012775456
12.594008	0.620487056	0.38941315	0.198984652	0.101274258	0.039417792	0.009378461	0.002128876
12.613881	0.609388306	0.399685446	0.206092754	0.087333858	0.037210039	-0.004925103	-0.018437719
12.633754	0.602695504	0.396010206	0.200090025	0.074652399	0.020865776	-0.018168577	-0.028879347
12.653508	0.615300309	0.380155097	0.194306568	0.077400366	0.012997623	-0.037237934	-0.008231158
12.673381	0.628525951	0.377114733	0.201100003	0.081937416	-7.44E-05	-0.049152347	0.007922964
12.693254	0.622609436	0.389175196	0.199894089	0.088310043	-0.021429396	-0.044059463	0.006237892
12.713127	0.606864487	0.409086905	0.189031112	0.092800019	-0.020543914	-0.04437632	-0.003585794
12.733	0.58845012	0.410853093	0.181324086	0.094800942	-0.013657689	-0.048522003	-0.012837784
12.752754	0.588379198	0.400077975	0.181626989	0.091480705	3.01445499821443E-4	-0.052001048	-0.020390799
12.772627	0.612057649	0.382314101	0.185925239	0.089484169	0.008110871	-0.047789788	-0.01182296
12.7925	0.628461425	0.372085161	0.197618716	0.079375213	0.001872917	-0.037410667	-0.004292483
12.812373	0.635223479	0.362908035	0.21652682	0.069690859	-0.007396844	-0.011299768	-0.002446407
12.832127	0.62410605	0.376489494	0.219182498	0.066015406	-0.009890096	-0.007788322	-0.013035364
12.852	0.607562778	0.387667144	0.207915615	0.06264722	0.012288448	-0.010224615	-0.034539328
12.871873	0.598740673	0.393729522	0.190322085	0.067708646	0.020335808	-0.005340585	-0.056892629
12.891746	0.61795421	0.396186559	0.192579594	0.081355178	0.008644614	0.004046677	-0.056291584
12.911619	0.619016848	0.399482062	0.201420665	0.081921939	-0.006436096	0.014456798	-0.0357371
12.931373	0.610413751	0.398504125	0.203734419	0.079595603	-0.010765043	0.007156991	-0.025906744
12.951246	0.597194972	0.390394863	0.200909036	0.082460007	-0.004329814	-0.018110122	-7.90E-04
12.971119	0.587006007	0.392692643	0.195921921	0.077677471	0.003545282	-0.029150623	0.022708801
