# Supplementary material for: Demonstration and imaging of cryogenic magneto-thermoelectric cooling in a van der Waals semimetal
Source: Nat Phys. 2024 Mar 8;20(6):976–83. doi: 10.1038/s41567-024-02417-z (PMC11178502; doi:10.1038/s41567-024-02417-z)
Supplement: Supplementary file 4 — Source data for Extended Data Fig. 1a–c. [file 41567_2024_2417_MOESM4_ESM.csv]

ED Fig 1a													ED Fig 1b							ED Fig 1c
B	Exp20um	B	Exp10um	B	Exp5um	B	An1	An50	An5	An10	An20		W	1	2.5	5	7.5	10		W	Tcold	Wexp	Tcoldexp
5	3.9322	5	7.221036227	5	4.808087271	0	0	0	0	0	0		1	1.1648	1.806	2.2119	2.391	2.4918		5	-0.0348	19.3	-0.21
4.95	4.04576	4.75	6.815321841	4.95	4.867476795	0.1	0.1841	0.0394	0.188294	0.171489	0.123102		1.5	1.3456	2.2845	2.9767	3.3112	3.5083		5.5	-0.0414
4.9	4.0757	4.5	6.499016409	4.9	4.86596523	0.2	0.346	0.0787	0.370861	0.340497	0.245329		2	1.4566	2.6298	3.5948	4.0958	4.4026		6	-0.0484
4.85	4.06488	4.25	6.207232491	4.85	4.829481759	0.3	0.4893	0.1178	0.54796	0.507078	0.366692		2.5	1.5299	2.8878	4.1012	4.7692	5.192		6.5	-0.0558
4.8	4.06616	4	5.879800652	4.8	4.827829631	0.4	0.6171	0.1569	0.719833	0.671282	0.487199		3	1.5803	3.0853	4.5203	5.3497	5.89		7	-0.0634
4.75	4.18058	3.75	5.646735303	4.75	4.941469741	0.5	0.7318	0.1958	0.886706	0.833162	0.60686		3.5	1.6153	3.2384	4.8693	5.8516	6.508		7.5	-0.0712
4.7	4.17544	3.5	5.397099269	4.7	4.862744866	0.6	0.8353	0.2347	1.048796	0.992765	0.725683		4	1.6396	3.3581	5.161	6.2861	7.055		8	-0.0792
4.65	4.24786	3.25	4.90789194	4.65	4.90280976	0.7	0.9292	0.2734	1.206306	1.150139	0.843678		4.5	1.6559	3.4515	5.4052	6.6622	7.5388		8.5	-0.0873
4.6	4.2017	3	4.543009308	4.6	4.87509862	0.8	1.0147	0.312	1.359425	1.305331	0.960852		5	1.666	3.5239	5.6091	6.9872	7.9658		9	-0.0955
4.55	4.15832	2.75	4.125680179	4.55	4.863560521	0.9	1.093	0.3506	1.508337	1.458386	1.077214		5.5	1.671	3.5791	5.7786	7.2673	8.3417		9.5	-0.1037
4.5	4.08186	2.5	3.760076211	4.5	4.768729937	1	1.1648	0.389	1.653211	1.609348	1.192773		6	1.672	3.62	5.9185	7.5073	8.6713		10	-0.1118
4.45	4.02694	2.25	3.424058156	4.45	4.803665755	1.1	1.231	0.4273	1.79421	1.758259	1.307537		6.5	1.6696	3.6488	6.0324	7.7117	8.9586		10.5	-0.1198
4.4	3.92046	2	3.086219096	4.4	4.662024467	1.2	1.2923	0.4655	1.931487	1.905161	1.421515		7	1.6643	3.6672	6.1237	7.8841	9.2076		11	-0.1278
4.35	3.86218	1.75	2.750411728	4.35	4.683023064	1.3	1.349	0.5036	2.065187	2.050094	1.534713		7.5	1.6565	3.6766	6.1949	8.0277	9.4214		11.5	-0.1355
4.3	3.86534	1.5	2.475245116	4.3	4.723857676	1.4	1.4018	0.5416	2.195449	2.193097	1.647141		8	1.6465	3.6783	6.2482	8.1452	9.603		12	-0.1431
4.25	3.79872	1.25	2.079274138	4.25	4.590648937	1.5	1.451	0.5795	2.322404	2.33421	1.758805		8.5	1.6347	3.6731	6.2857	8.2392	9.7551		12.5	-0.1504
4.2	3.79952	1	1.763312328	4.2	4.625029747	1.6	1.497	0.6173	2.446176	2.473468	1.869715		9	1.6212	3.6619	6.309	8.3119	9.8801		13	-0.1575
4.15	3.81036	0.875	1.534615015	4.15	4.629659574	1.7	1.5401	0.655	2.566882	2.610909	1.979877		9.5	1.6063	3.6454	6.3196	8.3651	9.9803		13.5	-0.1643
4.1	3.76196	0.75	1.377012866	4.1	4.642246	1.8	1.5805	0.6926	2.684636	2.746568	2.089298		10	1.59	3.6242	6.3188	8.4007	10.0577		14	-0.1709
4.05	3.74296	0.625	1.165385701	4.05	4.633424085	1.9	1.6185	0.7301	2.799545	2.880478	2.197988		10.5	1.5727	3.5989	6.3077	8.4203	10.1141		14.5	-0.1771
4	3.66196	0.5	0.925892596	4	4.578837362	2	1.6542	0.7675	2.911711	3.012675	2.305952		11	1.5544	3.5699	6.2875	8.4254	10.1513		15	-0.183
3.95	3.62334	0.375	0.694748873	3.95	4.551434069	2.1	1.688	0.8048	3.02123	3.14319	2.413197		11.5	1.5352	3.5377	6.2591	8.4174	10.171		15.5	-0.1886
3.9	3.68554	0.25	0.456137129	3.9	4.625077291	2.2	1.7199	0.842	3.128195	3.272055	2.519732		12	1.5154	3.5027	6.2233	8.3973	10.1745		16	-0.1938
3.85	3.59586	0.125	0.151939278	3.85	4.524539766	2.3	1.7502	0.8791	3.232694	3.399302	2.625563		12.5	1.4948	3.4652	6.1809	8.3665	10.1634		16.5	-0.1987
3.8	3.60214			3.8	4.551070512	2.4	1.7788	0.9161	3.334813	3.524961	2.730697		13	1.4738	3.4255	6.1327	8.3259	10.1389		17	-0.2033
3.75	3.57548			3.75	4.509783964	2.5	1.806	0.953	3.43463	3.64906	2.835141		13.5	1.4523	3.384	6.0792	8.2765	10.1022		17.5	-0.2075
3.7	3.59908			3.7	4.496566445	2.6	1.8319	0.9898	3.532224	3.77163	2.938902		14	1.4305	3.3408	6.0212	8.2193	10.0545		18	-0.2114
3.65	3.63698			3.65	4.512494701	2.7	1.8565	1.0265	3.627667	3.892698	3.041986		14.5	1.4084	3.2963	5.9591	8.1549	9.9968		18.5	-0.215
3.6	3.5777			3.6	4.437396465	2.8	1.8799	1.0631	3.72103	4.012292	3.1444		15	1.386	3.2506	5.8934	8.0843	9.93		19	-0.2182
3.55	3.51416			3.55	4.281961832	2.9	1.9023	1.0996	3.81238	4.130438	3.246151		15.5	1.3635	3.204	5.8247	8.0081	9.8552		19.5	-0.2211
3.5	3.4525			3.5	4.420951705	3	1.9237	1.136	3.901782	4.247163	3.347245		16	1.3409	3.1566	5.7533	7.9269	9.7731		20	-0.2237
3.45	3.52188			3.45	4.324334031	3.1	1.9441	1.1723	3.989297	4.362491	3.447687		16.5	1.3183	3.1086	5.6796	7.8414	9.6845		20.5	-0.226
3.4	3.56904			3.4	4.256856171	3.2	1.9636	1.2085	4.074985	4.476449	3.547486		17	1.2957	3.0602	5.604	7.7522	9.5902		21	-0.228
3.35	3.63746			3.35	4.233812585	3.3	1.9824	1.2446	4.158901	4.58906	3.646646		17.5	1.2731	3.0114	5.5269	7.6596	9.4908		21.5	-0.2298
3.3	3.62476			3.3	4.252807799	3.4	2.0003	1.2807	4.241101	4.700348	3.745174		18	1.2506	2.9625	5.4484	7.5643	9.387		22	-0.2312
3.25	3.51684			3.25	4.238811361	3.5	2.0176	1.3166	4.321637	4.810336	3.843076		18.5	1.2282	2.9134	5.369	7.4667	9.2794		22.5	-0.2325
3.2	3.49576			3.2	4.125903611	3.6	2.0341	1.3524	4.400557	4.919046	3.940357		19	1.206	2.8645	5.2887	7.367	9.1685		23	-0.2334
3.15	3.30992			3.15	3.906064644	3.7	2.05	1.3882	4.477912	5.026502	4.037024		19.5	1.184	2.8156	5.208	7.2659	9.0548		23.5	-0.2342
3.1	3.35502			3.1	3.961312737	3.8	2.0653	1.4238	4.553746	5.132724	4.133083		20	1.1622	2.767	5.1269	7.1634	8.9387		24	-0.2347
3.05	3.31666			3.05	3.90414726	3.9	2.08	1.4594	4.628105	5.237734	4.228539		20.5	1.1406	2.7187	5.0457	7.06	8.8207		24.5	-0.235
3	3.27584			3	3.856972088	4	2.0942	1.4948	4.70103	5.341552	4.323398		21	1.1192	2.6707	4.9645	6.956	8.7012		25	-0.235
2.95	3.24082			2.95	3.836714196	4.1	2.1079	1.5302	4.772563	5.444199	4.417665		21.5	1.0982	2.6231	4.8835	6.8515	8.5805		25.5	-0.235
2.9	3.211			2.9	3.849179666	4.2	2.1211	1.5655	4.842744	5.545693	4.511346		22	1.0774	2.576	4.8028	6.7469	8.4589		26	-0.2347
2.85	3.17268			2.85	3.799301532	4.3	2.1338	1.6007	4.91161	5.646056	4.604447		22.5	1.0569	2.5294	4.7226	6.6423	8.3368		26.5	-0.2343
2.8	3.04286			2.8	3.571963253	4.4	2.1461	1.6358	4.979197	5.745304	4.696972		23	1.0368	2.4834	4.6429	6.5379	8.2143		27	-0.2337
2.75	2.98994			2.75	3.592442183	4.5	2.158	1.6708	5.045543	5.843457	4.788928		23.5	1.0169	2.438	4.5639	6.434	8.0918		27.5	-0.2329
2.7	3.1338			2.7	3.922729911	4.6	2.1695	1.7057	5.110679	5.940533	4.880319		24	0.9974	2.3932	4.4856	6.3305	7.9695		28	-0.2321
2.65	2.9181			2.65	3.524275664	4.7	2.1806	1.7405	5.174639	6.03655	4.97115		24.5	0.9782	2.349	4.4081	6.2278	7.8475		28.5	-0.2311
2.6	2.95028			2.6	3.772795334	4.8	2.1913	1.7752	5.237455	6.131524	5.061427		25	0.9594	2.3055	4.3315	6.1258	7.7261		29	-0.2299
2.55	2.87076			2.55	3.589822183	4.9	2.2018	1.8099	5.299156	6.225472	5.151155		25.5	0.9409	2.2628	4.2559	6.0248	7.6054		29.5	-0.2287
2.5	2.77896			2.5	3.280235668	5	2.2119	1.8444	5.359773	6.318412	5.240338		26	0.9227	2.2207	4.1812	5.9248	7.4855		30	-0.2274
2.45	2.70314			2.45	3.329077461								26.5	0.9049	2.1793	4.1076	5.8259	7.3666		30.5	-0.226
2.4	2.92824			2.4	3.546130268								27	0.8875	2.1387	4.0351	5.7281	7.2488		31	-0.2245
2.35	2.64062			2.35	3.20818224								27.5	0.8703	2.0988	3.9636	5.6316	7.1322		31.5	-0.2229
2.3	2.60082			2.3	3.155483529								28	0.8536	2.0596	3.8933	5.5363	7.0169		32	-0.2213
2.25	2.54022			2.25	3.093702982								28.5	0.8371	2.0212	3.8241	5.4424	6.9029		32.5	-0.2196
2.2	2.52256			2.2	3.069052025								29	0.8211	1.9835	3.7561	5.3498	6.7903		33	-0.2178
2.15	2.34854			2.15	2.844740949								29.5	0.8053	1.9466	3.6893	5.2587	6.6793		33.5	-0.216
2.1	2.42702			2.1	2.950853511								30	0.7899	1.9103	3.6237	5.1689	6.5697		34	-0.2142
2.05	2.34624			2.05	2.883168941								30.5	0.7748	1.8749	3.5592	5.0806	6.4617		34.5	-0.2123
2	2.3287			2	2.857545123								31	0.7601	1.8401	3.4959	4.9938	6.3554		35	-0.2103
1.95	2.40974			1.95	2.946776768								31.5	0.7456	1.8061	3.4338	4.9085	6.2506		35.5	-0.2084
1.9	2.21198			1.9	2.72156106								32	0.7315	1.7727	3.3729	4.8246	6.1475		36	-0.2064
1.85	2.1194			1.85	2.563788384								32.5	0.7177	1.7401	3.3132	4.7422	6.0461		36.5	-0.2044
1.8	2.12088			1.8	2.579154088								33	0.7042	1.7081	3.2546	4.6613	5.9464		37	-0.2023
1.75	2.0805			1.75	2.506569347								33.5	0.6911	1.6769	3.1972	4.5819	5.8483		37.5	-0.2003
1.7	2.02852			1.7	2.499094368								34	0.6782	1.6463	3.1409	4.5039	5.7519		38	-0.1982
1.65	2.01256			1.65	2.433800002								34.5	0.6656	1.6164	3.0858	4.4274	5.6572		38.5	-0.1961
1.6	1.92438			1.6	2.361660309								35	0.6532	1.5871	3.0317	4.3523	5.5642		39	-0.1941
1.55	1.82146			1.55	2.292211449								35.5	0.6412	1.5584	2.9788	4.2787	5.4729		39.5	-0.192
1.5	1.79678			1.5	2.226232282								36	0.6294	1.5304	2.927	4.2065	5.3832		40	-0.1899
1.45	1.72258			1.45	2.146389453								36.5	0.6179	1.503	2.8762	4.1357	5.2952		40.5	-0.1878
1.4	1.62608			1.4	2.043766131								37	0.6067	1.4762	2.8265	4.0663	5.2088		41	-0.1858
1.35	1.63536			1.35	2.000501556								37.5	0.5957	1.45	2.7778	3.9983	5.124		41.5	-0.1837
1.3	1.5773			1.3	1.930288549								38	0.585	1.4244	2.7302	3.9316	5.0408		42	-0.1816
1.25	1.49704			1.25	1.817223669								38.5	0.5745	1.3993	2.6835	3.8663	4.9592		42.5	-0.1796
1.2	1.41352			1.2	1.663559999								39	0.5643	1.3748	2.6378	3.8023	4.8791		43	-0.1775
1.15	1.38			1.15	1.647615968								39.5	0.5542	1.3508	2.5931	3.7395	4.8006		43.5	-0.1755
1.1	1.3513			1.1	1.612912519								40	0.5445	1.3274	2.5494	3.678	4.7237		44	-0.1735
1.05	1.292			1.05	1.565149329								40.5	0.5349	1.3045	2.5065	3.6178	4.6482		44.5	-0.1714
0.95	1.1647			0.95	1.506112094								41	0.5256	1.282	2.4646	3.5588	4.5742		45	-0.1694
0.9	1.07978			0.9	1.405096552								41.5	0.5164	1.2601	2.4235	3.501	4.5016		45.5	-0.1675
0.85	1.06212			0.85	1.342047699								42	0.5075	1.2387	2.3834	3.4443	4.4304		46	-0.1655
0.8	1.03484			0.8	1.227231643								42.5	0.4988	1.2177	2.344	3.3888	4.3607		46.5	-0.1636
0.75	0.96166			0.75	1.165004631								43	0.4902	1.1972	2.3056	3.3345	4.2923		47	-0.1616
0.7	0.87252			0.7	1.11977382								43.5	0.4819	1.1772	2.2679	3.2813	4.2253		47.5	-0.1597
0.65	0.79524			0.65	0.984804358								44	0.4738	1.1576	2.231	3.2291	4.1596		48	-0.1578
0.6	0.7255			0.6	0.91325892								44.5	0.4658	1.1384	2.1949	3.178	4.0951		48.5	-0.1559
0.55	0.66636			0.55	0.814405871								45	0.458	1.1196	2.1596	3.128	4.032		49	-0.1541
0.5	0.62838			0.5	0.697684461								45.5	0.4504	1.1013	2.125	3.0789	3.9701		49.5	-0.1522
0.45	0.56516			0.45	0.651980308								46	0.4429	1.0833	2.0911	3.0309	3.9094		50	-0.1504
0.4	0.4764			0.4	0.641433699								46.5	0.4357	1.0658	2.0579	2.9839	3.85
0.35	0.4038			0.35	0.468634972								47	0.4285	1.0486	2.0255	2.9378	3.7917
0.3	0.35222			0.3	0.397733221								47.5	0.4216	1.0318	1.9937	2.8926	3.7345
0.25	0.2902			0.25	0.355360507								48	0.4148	1.0153	1.9626	2.8484	3.6785
0.2	0.22904			0.2	0.28700503								48.5	0.4081	0.9992	1.9321	2.805	3.6236
0.15	0.15988			0.15	0.206896476								49	0.4016	0.9835	1.9023	2.7626	3.5697
0.1	0.0939			0.1	0.11989984								49.5	0.3952	0.9681	1.8731	2.7209	3.517
0.05	0.03888			0.05	0.062377496								50	0.389	0.953	1.8444	2.6802	3.4652
0	0
