# Supplementary material for: Demonstration and imaging of cryogenic magneto-thermoelectric cooling in a van der Waals semimetal
Source: Nat Phys. 2024 Mar 8;20(6):976–83. doi: 10.1038/s41567-024-02417-z (PMC11178502; doi:10.1038/s41567-024-02417-z)
Supplement: Supplementary file 5 — Source data for Extended Data Fig. 2b. [file 41567_2024_2417_MOESM5_ESM.csv]

ED Fig 2b
B	TJ	TE
5	2.433320009	2.722214174
4.9	2.359249015	2.669090302
4.8	2.285961067	2.630386005
4.7	2.175942634	2.583550223
4.6	2.075938828	2.498113636
4.5	1.995389365	2.443502354
4.4	1.886622881	2.360010507
4.3	1.82564885	2.312333302
4.2	1.718099312	2.218792079
4.1	1.635372785	2.166099272
4	1.584896149	2.148753433
3.9	1.515914516	2.097317659
3.8	1.416360531	2.000317931
3.7	1.324456634	1.931936269
3.6	1.260498491	1.878914127
3.5	1.204124617	1.839813315
3.4	1.142208776	1.775163323
3.3	1.084458143	1.708134072
3.2	1.023861956	1.65462202
3.1	0.958711674	1.585428257
3	0.939916917	1.589616949
2.9	0.836212509	1.446078705
2.8	0.807180403	1.445435003
2.7	0.75055894	1.363649765
2.6	0.689861231	1.310574589
2.5	0.646108588	1.242360616
2.4	0.59304225	1.195497869
2.3	0.561245175	1.145825274
2.2	0.496793303	1.065475964
2.1	0.455863806	1.001793011
2	0.423960141	0.958472802
1.9	0.386550365	0.891816571
1.8	0.343110573	0.837209157
1.7	0.313879327	0.764008159
1.6	0.290816356	0.716224917
1.5	0.261475576	0.665012686
1.4	0.243135811	0.615433147
1.3	0.209933624	0.535303222
1.2	0.184296341	0.493868681
1.1	0.157101705	0.430709036
1	0.145740955	0.383973589
0.9	0.133957493	0.363412026
0.8	0.112745174	0.278147573
0.7	0.108115621	0.2557489
0.6	0.10949196	0.261693401
0.5	0.077645545	0.170857822
0.4	0.068691377	0.117638261
0.3	0.062907253	0.100815291
0.2	0.062651079	0.070188051
0.1	0.05852088	0.025510497
0	0.05149052	0
-0.2	0.062391995	-0.075346166
-0.4	0.063863344	-0.109621565
-0.6	0.087957413	-0.223151215
-0.8	0.125435504	-0.324658397
-1	0.150811212	-0.398813931
-1.2	0.178111313	-0.493606109
-1.4	0.254613725	-0.666628842
-1.6	0.297809699	-0.766008031
-1.8	0.370136534	-0.91352213
-2	0.431681269	-0.965141049
-2.2	0.56035863	-1.198282095
-2.4	0.618826696	-1.269986268
-2.6	0.693096219	-1.322705795
-2.8	0.759555538	-1.389262085
-3	0.937724946	-1.63257957
-3.2	1.064295294	-1.757951661
-3.4	1.145609472	-1.774313149
-3.6	1.273646945	-1.898198527
-3.8	1.408885173	-2.006034382
-4	1.58397255	-2.165378217
-4.2	1.722218357	-2.242133332
-4.4	1.908791277	-2.400652567
-4.6	2.29243873	-2.771198739
-4.8	2.499249399	-2.913579842
-5	2.591535878	-2.917981278
